# Supplementary material for: Co-expression analysis of lncRNA and mRNA identifies potential adipogenesis regulatory non-coding RNAs involved in the transgenerational effects of tributyltin
Source: PLoS One. 2023 Feb 3;18(2):e0281240. doi: 10.1371/journal.pone.0281240 (PMC10045570; doi:10.1371/journal.pone.0281240)
Supplement: S1 Table — (XLSX) [file pone.0281240.s001.xlsx]

## Sheet: lncRNA_DE
S1A Table - lncRNAs differentially expressed in contrast to EDC TBT and DMSO control groups
Gene ID	Gene name	log2(FC)	P-value
ENSMUSG00000075514.4	Gm13375	0.626878	0.00373236
ENSMUSG00000086049.1	Gm12735	0.54606	0.0364006
ENSMUSG00000086432.1	B430119L08Rik	0.626023	0.00564964
ENSMUSG00000086665.1	Gm13067	0.559789	0.0162351
ENSMUSG00000093812.1	Gm5627	0.957075	0.000193971
ENSMUSG00000097373.1	Gm26877	0.534876	0.0235166
ENSMUSG00000097430.2	Gm10544	0.453813	0.0328076
ENSMUSG00000097440.2	Gm6277	0.537145	0.0090115
ENSMUSG00000099137.1	Gm10603	0.503846	0.0377217
ENSMUSG00000099349.7	1700047G03Rik	0.898366	0.000297647
ENSMUSG00000100910.1	Gm29128	0.453041	0.049649
ENSMUSG00000101856.1	1700096K18Rik	0.39664	0.0487842
ENSMUSG00000104985.1	Gm42917	0.504117	0.030124
ENSMUSG00000106795.3	Gm43050	0.407186	0.0430903
ENSMUSG00000107949.1	Gm44157	0.4845	0.0213729
ENSMUSG00000109125.1	Gm45159	0.522659	0.0453176
ENSMUSG00000109284.1	B230311B06Rik	0.519892	0.0389234
ENSMUSG00000109556.1	Gm38843	0.38118	0.0485209
ENSMUSG00000111059.1	Gm33838	0.555734	0.0192273
ENSMUSG00000111774.1	Gm38398	0.712925	0.00446671
ENSMUSG00000115150.1	Gm10370	0.41221	0.0270717
ENSMUSG00000115240.1	Gm5144	0.8288	0.00141111
ENSMUSG00000029878.6	Dbpht2	-0.67639	0.00260161
ENSMUSG00000033731.9	3300002A11Rik	-1.147	1.56452e-06
ENSMUSG00000034587.8	8430429K09Rik	-0.529514	0.0336557
ENSMUSG00000038408.14	1700018A04Rik	-0.573667	0.00382417
ENSMUSG00000052188.6	Gm14964	-0.517917	0.0329457
ENSMUSG00000071753.13	Cdr1os	-0.662996	0.00564564
ENSMUSG00000073535.5	Gm5532	-0.462126	0.0455469
ENSMUSG00000075025.10	Gm10804	-0.410898	0.0225417
ENSMUSG00000078314.2	Gm14762	-0.542919	0.012747
ENSMUSG00000078706.4	Gm53	-0.873523	0.000393156
ENSMUSG00000085733.1	Arhgap27os1	-0.393605	0.0445413
ENSMUSG00000085786.1	Gm15987	-0.666779	0.0105862
ENSMUSG00000086370.9	Ftx	-0.371922	0.033721
ENSMUSG00000086607.7	4930511M06Rik	-0.452168	0.042857
ENSMUSG00000086822.2	5330413P13Rik	-0.674231	0.00342298
ENSMUSG00000086825.1	Gm15675	-0.533881	0.0327658
ENSMUSG00000086851.1	A430108G06Rik	-0.553846	0.0235179
ENSMUSG00000090925.2	1810064F22Rik	-0.63052	0.00433048
ENSMUSG00000092090.2	Gm3294	-0.41307	0.0323858
ENSMUSG00000092131.1	BC050972	-0.35011	0.0498835
ENSMUSG00000097451.11	Rian	-0.420951	0.0222614
ENSMUSG00000097875.2	Gm26704	-0.83708	0.000773566
ENSMUSG00000097970.1	Gm27028	-0.453415	0.0338897
ENSMUSG00000099757.1	BE692007	-0.566019	0.0300756
ENSMUSG00000099881.1	2810013P06Rik	-0.374087	0.0277568
ENSMUSG00000100005.7	B130024G19Rik	-0.533036	0.0230116
ENSMUSG00000102420.1	Gm37464	-0.42475	0.0242863
ENSMUSG00000102559.1	Gm37570	-0.611417	0.0121399
ENSMUSG00000104488.1	Gm38062	-0.69411	0.00728906
ENSMUSG00000106093.1	Gm42722	-0.445168	0.0437834
ENSMUSG00000106495.1	Gm42755	-0.654613	0.00144957
ENSMUSG00000107155.1	Gm43793	-0.51523	0.0408379
ENSMUSG00000107191.1	Gm43579	-0.380012	0.0307024
ENSMUSG00000107944.1	Gm44280	-0.490408	0.0469471
ENSMUSG00000108560.1	Gm44695	-0.517525	0.0436104
ENSMUSG00000109311.1	AI314278	-0.863647	0.000761475
ENSMUSG00000109644.1	0610005C13Rik	-0.815938	0.00174466
ENSMUSG00000110101.1	Gm6249	-0.344488	0.0376313
ENSMUSG00000110427.1	4933406B17Rik	-0.483414	0.0238112
ENSMUSG00000111340.1	Gm47171	-0.43246	0.0165082
ENSMUSG00000111583.1	Gm47962	-0.533903	0.0377635
ENSMUSG00000111840.1	Gm48832	-0.674596	0.00463028
ENSMUSG00000112117.1	Rmst	-0.470586	0.0226734
ENSMUSG00000112794.1	Gm48878	-0.523885	0.0444097
ENSMUSG00000112964.1	E430024I08Rik	-0.463484	0.0374958
ENSMUSG00000113204.1	Gm46430	-0.345856	0.0477753
ENSMUSG00000113775.1	Gm48027	-0.4902	0.0334141
ENSMUSG00000113842.1	Gm48138	-0.575935	0.0234192
ENSMUSG00000114196.1	Gm47547	-0.709659	0.00097185
ENSMUSG00000114994.1	Gm49097	-0.742966	0.00111706
ENSMUSG00000115975.1	Gm49526	-0.426738	0.0242039
ENSMUSG00000116397.1	Gm49525	-0.553934	0.033882

## Sheet: proteincoding_DE
S1B Table - protein coding differentially expressed in contrast to EDC TBT and DMSO control groups
Gene ID	Gene name	log2(FC)	P-value
ENSMUSG00000060512.7	0610040J01Rik	-0.91737	0.00028404
ENSMUSG00000028441.12	1110017D15Rik	-0.521827	0.01403
ENSMUSG00000043687.15	1190005I06Rik	0.665884	0.00503877
ENSMUSG00000030030.5	1700003E16Rik	-0.523909	0.0265946
ENSMUSG00000026831.16	1700007K13Rik	-0.91163	6.14e-05
ENSMUSG00000031927.9	1700012B09Rik	-0.561876	0.00418515
ENSMUSG00000027886.7	1700013F07Rik	-0.782981	0.000533652
ENSMUSG00000053783.5	1700016K19Rik	-0.706354	0.000789873
ENSMUSG00000100937.1	1700020D05Rik	-0.543624	0.0359404
ENSMUSG00000033053.4	1700028P14Rik	-0.612675	0.00347604
ENSMUSG00000031452.15	1700029H14Rik	-0.587628	0.00870308
ENSMUSG00000031847.8	1700030J22Rik	-0.760131	0.00218026
ENSMUSG00000033029.12	1700088E04Rik	-0.561954	0.0297538
ENSMUSG00000089997.2	1810020O05Rik	-0.574947	0.00896212
ENSMUSG00000025528.10	2010106E10Rik	-0.528271	0.0181985
ENSMUSG00000039269.5	2300002M23Rik	-0.621292	0.00429088
ENSMUSG00000071398.8	2410004P03Rik	-0.956292	0.000213293
ENSMUSG00000009114.17	2610028H24Rik	-0.654246	0.00183586
ENSMUSG00000032057.9	4833427G06Rik	-0.530387	0.0103192
ENSMUSG00000032680.11	6820408C15Rik	-0.598051	0.011739
ENSMUSG00000052595.8	A1cf	-0.680841	0.00298505
ENSMUSG00000043122.7	A530016L24Rik	0.710014	1.09e-05
ENSMUSG00000057715.13	A830018L16Rik	-0.578203	0.026917
ENSMUSG00000027761.4	Aadac	-0.98691	4.59e-05
ENSMUSG00000029695.13	Aass	-0.536307	0.0374913
ENSMUSG00000025375.15	Aatk	0.706028	0.000613003
ENSMUSG00000118462.1	AC151602.1	-0.64681	0.00323644
ENSMUSG00000056938.16	Acbd4	0.566771	7.85e-05
ENSMUSG00000072949.6	Acot1	-0.763088	0.00318032
ENSMUSG00000021228.15	Acot3	-0.537998	0.0296997
ENSMUSG00000042540.12	Acot5	-0.886783	0.000390398
ENSMUSG00000021751.13	Acox2	-0.520241	0.043175
ENSMUSG00000032281.11	Acsbg1	-0.851116	0.000682059
ENSMUSG00000059430.14	Actg2	-0.551519	0.0337387
ENSMUSG00000020926.16	Adam11	-0.868122	0.000342161
ENSMUSG00000022449.14	Adamts20	-0.631785	0.0134384
ENSMUSG00000050994.20	Adgb	-0.516947	0.045655
ENSMUSG00000031298.15	Adgrg2	-1.04154	6.23e-10
ENSMUSG00000036231.5	Agr3	-0.753975	0.000461325
ENSMUSG00000089678.8	Agxt2	-0.6366	0.00889571
ENSMUSG00000041323.6	Ak7	-0.969008	4.93e-05
ENSMUSG00000091415.5	Ak9	-0.833202	0.000593011
ENSMUSG00000029368.10	Alb	0.799211	0.000174901
ENSMUSG00000030695.16	Aldoa	0.63632	0.00872621
ENSMUSG00000059343.4	Aldoart1	0.609081	0.0157733
ENSMUSG00000028307.9	Aldob	-0.793577	0.00235031
ENSMUSG00000017390.15	Aldoc	-0.668995	0.0104092
ENSMUSG00000000320.10	Alox12	-0.78431	0.00267583
ENSMUSG00000021986.9	Amer2	-0.585376	0.00866012
ENSMUSG00000027460.7	Angpt4	-0.73338	0.0038942
ENSMUSG00000047773.15	Ankfn1	-0.54285	0.021177
ENSMUSG00000041343.19	Ankrd42	-0.633385	0.00589333
ENSMUSG00000044835.15	Ankrd45	-0.622962	0.00424047
ENSMUSG00000040183.13	Ankrd6	-0.826944	0.000878076
ENSMUSG00000078487.8	Ankrd65	-0.852892	0.000948624
ENSMUSG00000030909.6	Anks4b	-0.553099	0.0147807
ENSMUSG00000054662.8	Ano9	-0.563701	0.0198135
ENSMUSG00000021322.8	Aoah	-0.591977	0.021584
ENSMUSG00000030519.14	Apba2	-0.595322	0.0214156
ENSMUSG00000005681.12	Apoa2	0.737854	0.00469144
ENSMUSG00000020609.14	Apob	0.587755	0.0211197
ENSMUSG00000032081.10	Apoc3	-0.734904	0.00486667
ENSMUSG00000022602.14	Arc	-0.533405	0.0408928
ENSMUSG00000045094.8	Arhgef37	0.583992	2.36e-06
ENSMUSG00000037683.14	Armc3	-0.771792	0.00213656
ENSMUSG00000036412.5	Arsi	0.600446	0.0177956
ENSMUSG00000028457.18	Atp8b5	-0.537703	0.0368088
ENSMUSG00000013418.8	B4galnt2	-1.03824	1.11e-05
ENSMUSG00000041372.10	B4galnt3	-0.759096	0.00115118
ENSMUSG00000055629.5	B4galnt4	-0.550352	0.017318
ENSMUSG00000001039.12	B9d1	-0.671489	0.00249743
ENSMUSG00000057265.13	Bbof1	-0.548397	0.0241015
ENSMUSG00000041660.8	Bbox1	-0.618856	0.00373962
ENSMUSG00000031022.15	BC051019	-0.610561	0.00755402
ENSMUSG00000050071.8	Bex1	-0.615716	0.00628632
ENSMUSG00000029335.5	Bmp3	0.782766	6.39e-05
ENSMUSG00000032179.7	Bmp5	-0.507182	0.040485
ENSMUSG00000068009.11	Bpifb6	0.540608	0.0247492
ENSMUSG00000017146.12	Brca1	-0.653126	0.0119482
ENSMUSG00000052013.15	Btla	-0.532542	0.0413847
ENSMUSG00000079105.4	C7	-0.725529	0.000227602
ENSMUSG00000040957.15	Cables1	0.532443	0.000724128
ENSMUSG00000024112.16	Cacna1h	-1.19169	4.88e-06
ENSMUSG00000057914.15	Cacnb2	-0.613226	0.0151839
ENSMUSG00000032076.20	Cadm1	-0.923872	0.000161452
ENSMUSG00000032246.14	Calml4	-0.958814	0.000167846
ENSMUSG00000079110.12	Capn3	0.645436	0.00689908
ENSMUSG00000035694.15	Caps2	-0.541746	0.0154077
ENSMUSG00000039676.4	Capsl	-0.772993	0.00223617
ENSMUSG00000043541.16	Casc1	-0.724579	0.00556158
ENSMUSG00000020424.3	Castor1	0.837128	1.84e-08
ENSMUSG00000073650.8	Catip	-0.987688	0.000155521
ENSMUSG00000062694.7	Cav3	0.520479	0.00971162
ENSMUSG00000037060.3	Cavin3	0.520225	0.00624572
ENSMUSG00000036598.4	Ccdc113	-0.676184	0.00140029
ENSMUSG00000040189.18	Ccdc114	-0.73369	0.00272444
ENSMUSG00000064280.14	Ccdc146	-0.894645	0.000331603
ENSMUSG00000050050.17	Ccdc158	-0.639703	0.0142992
ENSMUSG00000075225.15	Ccdc162	-0.681122	0.0075883
ENSMUSG00000019767.12	Ccdc170	-0.659554	0.00629306
ENSMUSG00000035539.14	Ccdc180	-1.01983	1.86e-05
ENSMUSG00000026578.6	Ccdc181	-0.515829	0.0191227
ENSMUSG00000070532.5	Ccdc190	-0.545708	0.015143
ENSMUSG00000028637.16	Ccdc30	-0.836338	0.00131413
ENSMUSG00000037716.15	Ccdc33	-0.570963	0.00659352
ENSMUSG00000027676.11	Ccdc39	-1.0786	3.4e-05
ENSMUSG00000039963.20	Ccdc40	-1.07479	2.34e-05
ENSMUSG00000043913.14	Ccdc60	-0.605296	0.00638178
ENSMUSG00000003354.6	Ccdc65	-0.709229	0.00201219
ENSMUSG00000044362.8	Ccdc89	-0.554506	0.0262985
ENSMUSG00000050677.2	Ccdc96	-0.589124	0.0185097
ENSMUSG00000074715.3	Ccl28	-1.34039	2.57e-07
ENSMUSG00000005124.10	Ccn4	-0.63028	0.0139342
ENSMUSG00000027656.7	Ccn5	0.731998	0.0037565
ENSMUSG00000070348.5	Ccnd1	-0.502546	0.00102954
ENSMUSG00000035448.9	Ccr3	0.716869	0.00608402
ENSMUSG00000030724.7	Cd19	-0.62016	0.0167592
ENSMUSG00000003379.7	Cd79a	-0.503665	0.0476587
ENSMUSG00000040592.11	Cd79b	-0.526026	0.0438403
ENSMUSG00000028755.3	Cda	-1.23461	1.77e-06
ENSMUSG00000033502.15	Cdc14a	-0.705813	0.0014138
ENSMUSG00000012819.15	Cdh23	0.575328	0.0128278
ENSMUSG00000035860.9	Cdhr3	-0.558517	0.00482593
ENSMUSG00000032595.10	Cdhr4	-0.85549	0.000360651
ENSMUSG00000025497.15	Cdhr5	-1.0931	7.18e-06
ENSMUSG00000097075.3	Cdiptos	-0.51449	0.0484554
ENSMUSG00000048895.13	Cdk5r1	-0.581964	0.0190674
ENSMUSG00000033966.8	Cdkl4	-0.725729	0.00548538
ENSMUSG00000039518.7	Cdsn	1.17555	2.89e-08
ENSMUSG00000016028.11	Celsr1	-1.4547	2.41e-08
ENSMUSG00000040729.8	Cep126	-0.772064	0.0030042
ENSMUSG00000019971.10	Cep290	-0.542654	0.027896
ENSMUSG00000038987.8	Cfap157	-0.704409	0.00148277
ENSMUSG00000011154.17	Cfap161	-0.536066	0.0117145
ENSMUSG00000057816.7	Cfap299	-0.720653	0.00131184
ENSMUSG00000044948.17	Cfap43	-1.48072	7.48e-09
ENSMUSG00000026546.16	Cfap45	-1.10371	2.34e-05
ENSMUSG00000049571.18	Cfap46	-1.05719	4.59e-05
ENSMUSG00000073077.7	Cfap47	-1.01396	8.41e-05
ENSMUSG00000020014.17	Cfap54	-0.821739	0.000612413
ENSMUSG00000028730.14	Cfap57	-0.733665	0.00101958
ENSMUSG00000037143.17	Cfap61	-0.89886	0.000164572
ENSMUSG00000047021.14	Cfap65	-0.811048	0.000267794
ENSMUSG00000040473.15	Cfap69	-1.15745	9.47e-06
ENSMUSG00000039543.16	Cfap70	-0.969797	0.000111781
ENSMUSG00000094282.1	Cfap73	-0.551593	0.00936933
ENSMUSG00000078490.10	Cfap74	-0.813288	0.00185343
ENSMUSG00000079502.8	Cfap77	-0.60314	0.0087979
ENSMUSG00000090336.5	Cfap97d2	-1.02034	4.83e-05
ENSMUSG00000026365.15	Cfh	-0.619194	0.00321044
ENSMUSG00000058952.12	Cfi	-0.910781	0.000265978
ENSMUSG00000029161.7	Cgref1	-0.673677	0.00980243
ENSMUSG00000039084.8	Chad	-0.64418	0.00424307
ENSMUSG00000062778.12	Chia1	-0.507062	0.012472
ENSMUSG00000027536.6	Chmp4c	-0.706134	0.0046185
ENSMUSG00000056643.5	Chst13	0.577516	0.0202902
ENSMUSG00000057337.13	Chst3	-0.572506	0.0280268
ENSMUSG00000022219.10	Cideb	-0.923017	0.000214435
ENSMUSG00000001270.9	Ckb	-0.545861	0.002183
ENSMUSG00000056025.12	Clca3a1	-0.660648	0.00582417
ENSMUSG00000022132.15	Cldn10	-0.663107	0.00829005
ENSMUSG00000047230.6	Cldn2	-0.679822	0.00117571
ENSMUSG00000030144.4	Clec4d	-0.67737	0.00611094
ENSMUSG00000023349.14	Clec4n	-0.546981	0.0302221
ENSMUSG00000002190.13	Clgn	-0.562424	0.00443546
ENSMUSG00000022949.9	Clic6	-1.29289	4.24e-07
ENSMUSG00000050866.7	Clrn3	-1.07053	4.93e-06
ENSMUSG00000042190.12	Cmklr1	0.639334	0.000376056
ENSMUSG00000056162.14	Cndp1	-0.8812	0.000713294
ENSMUSG00000028841.14	Cnksr1	0.57216	0.0232489
ENSMUSG00000028339.17	Col15a1	0.638093	0.000717789
ENSMUSG00000001506.10	Col1a1	0.518942	0.0325641
ENSMUSG00000026043.18	Col3a1	0.553937	0.0151357
ENSMUSG00000026042.16	Col5a2	0.514349	0.0166928
ENSMUSG00000004098.7	Col5a3	0.808805	1.22e-05
ENSMUSG00000020241.13	Col6a2	0.616984	3.71e-06
ENSMUSG00000048126.16	Col6a3	0.63354	0.00811461
ENSMUSG00000056174.8	Col8a2	-0.559947	0.0319494
ENSMUSG00000005220.10	Corin	-1.04309	3.31e-05
ENSMUSG00000020836.15	Coro6	0.625365	0.011619
ENSMUSG00000074218.3	Cox7a1	0.811909	0.00186775
ENSMUSG00000025488.9	Cox8b	0.675949	0.00858957
ENSMUSG00000030270.11	Cpne9	0.518467	0.0359528
ENSMUSG00000030862.13	Cpxm2	-0.705267	0.00443722
ENSMUSG00000026616.16	Cr2	-0.512093	0.0426542
ENSMUSG00000032291.8	Crabp1	-0.711275	0.00112146
ENSMUSG00000050967.5	Creg2	-0.509948	0.0453613
ENSMUSG00000040860.16	Crocc	-0.754652	0.00155903
ENSMUSG00000084989.3	Crocc2	-1.06356	3.2e-05
ENSMUSG00000042401.8	Crtac1	0.530709	0.0199849
ENSMUSG00000032060.10	Cryab	0.765377	8.8e-08
ENSMUSG00000032911.6	Cspg4	0.545213	0.0286236
ENSMUSG00000004552.16	Ctse	-0.612807	0.00993896
ENSMUSG00000031778.13	Cx3cl1	-0.671655	0.00063968
ENSMUSG00000068086.6	Cyp2d9	-0.779286	0.0028631
ENSMUSG00000056035.8	Cyp3a11	0.828059	0.00145271
ENSMUSG00000073424.9	Cyp4f15	-0.78485	0.000750405
ENSMUSG00000026832.12	Cytip	-0.524658	0.0121041
ENSMUSG00000094910.1	D430019H16Rik	0.521897	0.0206985
ENSMUSG00000037813.13	D630003M21Rik	-1.30844	2.98e-07
ENSMUSG00000042096.15	Dao	-0.514944	0.00855783
ENSMUSG00000053161.16	Daw1	-0.742956	0.0010294
ENSMUSG00000020182.16	Ddc	-0.958141	0.000172864
ENSMUSG00000030747.5	Dgat2	0.694558	2.74e-05
ENSMUSG00000021185.16	Dglucy	0.637495	3.26e-05
ENSMUSG00000034785.14	Dio1	-0.942495	9.73e-05
ENSMUSG00000030792.8	Dkkl1	-0.579055	0.0100039
ENSMUSG00000038060.15	Dlec1	-0.653495	0.0108581
ENSMUSG00000030409.16	Dmpk	0.583979	0.00186198
ENSMUSG00000031831.6	Dnaaf1	-0.558956	0.0126023
ENSMUSG00000019027.8	Dnah1	-1.10802	2.09e-05
ENSMUSG00000038011.15	Dnah10	-2.03684	3.34e-16
ENSMUSG00000018581.15	Dnah11	-0.699285	0.00124664
ENSMUSG00000021879.13	Dnah12	-0.754599	0.000824626
ENSMUSG00000005237.14	Dnah2	-1.37651	1.32e-07
ENSMUSG00000022262.8	Dnah5	-0.584853	0.00382473
ENSMUSG00000052861.13	Dnah6	-0.918425	9.66e-05
ENSMUSG00000041144.12	Dnah7b	-0.894327	4.9e-05
ENSMUSG00000101337.6	Dnah7c	-0.544703	0.0208642
ENSMUSG00000033826.10	Dnah8	-0.532257	0.037897
ENSMUSG00000056752.16	Dnah9	-0.931124	7.28e-05
ENSMUSG00000061322.15	Dnaic1	-0.559212	0.0125939
ENSMUSG00000034706.16	Dnaic2	-0.900996	0.000540259
ENSMUSG00000032285.15	Dnaja4	-1.23753	5.9e-07
ENSMUSG00000081984.3	Dnajb3	-0.719244	0.0023556
ENSMUSG00000038009.7	Dnajc22	-0.980368	3.97e-05
ENSMUSG00000042707.6	Dnali1	-0.986501	4.63e-05
ENSMUSG00000052085.7	Dock8	0.50087	0.0178731
ENSMUSG00000073102.7	Drc1	-0.837634	0.000925935
ENSMUSG00000056598.16	Drc3	-1.10212	2.27e-05
ENSMUSG00000029603.15	Dtx1	-0.950022	0.000195292
ENSMUSG00000033268.8	Duox1	0.881931	0.000675244
ENSMUSG00000027224.14	Duoxa1	0.584088	0.0140933
ENSMUSG00000021768.15	Dusp13	0.596655	0.010878
ENSMUSG00000018648.15	Dusp14	-0.606688	0.0201728
ENSMUSG00000031383.8	Dusp9	0.814054	0.000449187
ENSMUSG00000034467.7	Dynlrb2	-0.796316	0.00052411
ENSMUSG00000037784.14	Dzip1l	-0.554369	0.0114146
ENSMUSG00000071392.6	Ect2l	-0.536225	0.0309658
ENSMUSG00000068617.5	Efcab1	-0.965501	5.52e-05
ENSMUSG00000020562.7	Efcab10	-0.642409	0.0016751
ENSMUSG00000050944.14	Efcab5	-0.586621	0.0245437
ENSMUSG00000022441.17	Efcab6	-0.739238	0.00176918
ENSMUSG00000023931.5	Efhb	-0.64442	0.0131647
ENSMUSG00000041809.5	Efhc1	-0.84618	0.000226588
ENSMUSG00000038418.7	Egr1	-0.507904	0.0463146
ENSMUSG00000041986.16	Elmod1	-0.835565	0.000320449
ENSMUSG00000021696.9	Elovl7	-0.781767	0.00276138
ENSMUSG00000022995.16	Enah	-0.556869	0.0195403
ENSMUSG00000026679.3	Enkur	-1.04574	6.06e-05
ENSMUSG00000048029.10	Eno4	-0.895277	0.000206118
ENSMUSG00000038173.15	Enpp6	-0.7322	0.00285077
ENSMUSG00000036813.11	Entpd8	-0.792117	0.000485406
ENSMUSG00000025504.14	Eps8l2	-0.665259	0.00646201
ENSMUSG00000040600.9	Eps8l3	-0.599547	0.00351325
ENSMUSG00000019936.10	Epyc	-1.09005	2.52e-05
ENSMUSG00000075302.10	Erich2	-0.670842	0.006542
ENSMUSG00000078161.8	Erich3	-0.895026	0.000154358
ENSMUSG00000026610.13	Esrrg	-0.622611	0.0154958
ENSMUSG00000039958.17	Etfbkmt	-0.502946	0.000189763
ENSMUSG00000070644.13	Etnk2	-0.568184	0.0188485
ENSMUSG00000035104.14	Eva1a	-0.524343	0.0310394
ENSMUSG00000025932.14	Eya1	0.530978	0.0408878
ENSMUSG00000027249.15	F2	0.506097	0.0411369
ENSMUSG00000034171.13	Faah	-0.55031	0.032713
ENSMUSG00000054422.7	Fabp1	0.505033	0.049802
ENSMUSG00000024664.5	Fads3	0.534698	0.000704357
ENSMUSG00000021750.16	Fam107a	-0.526013	0.0233876
ENSMUSG00000029861.17	Fam131b	0.664605	0.00658387
ENSMUSG00000042788.12	Fam166b	-0.975864	9.44e-05
ENSMUSG00000029182.10	Fam166c	-0.63976	0.00175585
ENSMUSG00000049154.12	Fam183b	-0.654655	0.00285814
ENSMUSG00000025854.15	Fam20c	0.612046	1.79e-05
ENSMUSG00000045655.9	Fam216b	-0.922632	6.34e-05
ENSMUSG00000057068.15	Fam47e	-0.790165	0.00182428
ENSMUSG00000030956.15	Fam53b	0.53059	0.000524299
ENSMUSG00000032224.15	Fam81a	-0.756815	0.00207038
ENSMUSG00000109228.2	Fam81b	-0.596225	0.00930247
ENSMUSG00000051225.9	Fam83a	0.779265	0.00209957
ENSMUSG00000027654.2	Fam83d	0.693359	0.00598679
ENSMUSG00000053111.13	Fank1	-0.657718	0.00310365
ENSMUSG00000025153.9	Fasn	0.616258	0.00965938
ENSMUSG00000069805.10	Fbp1	-1.227	1.98e-06
ENSMUSG00000048520.16	Fbxl13	-1.01147	9.32e-05
ENSMUSG00000037463.14	Fbxo27	0.783974	0.00261695
ENSMUSG00000062275.7	Fbxw24	-0.554978	0.0105896
ENSMUSG00000094992.1	Fbxw25	-0.71044	0.00157729
ENSMUSG00000027356.8	Fermt1	-0.6807	0.00152898
ENSMUSG00000051314.11	Ffar2	0.530621	0.0322582
ENSMUSG00000031137.17	Fgf13	0.721514	0.00349023
ENSMUSG00000030849.18	Fgfr2	-0.54012	0.0248846
ENSMUSG00000005320.9	Fgfr4	-1.26168	6.3e-07
ENSMUSG00000008090.14	Fgfrl1	0.525331	3.73e-06
ENSMUSG00000028874.14	Fgr	-0.520346	0.0364842
ENSMUSG00000041842.15	Fhdc1	-0.668211	0.00764049
ENSMUSG00000068699.12	Flnc	0.518843	0.0265177
ENSMUSG00000071984.11	Fndc1	0.615861	0.0125501
ENSMUSG00000045326.13	Fndc7	-1.47483	1.39e-08
ENSMUSG00000001827.12	Folr1	-0.500412	0.0492338
ENSMUSG00000034227.7	Foxj1	-0.568449	0.00395387
ENSMUSG00000038415.10	Foxq1	-0.67358	0.0067128
ENSMUSG00000108841.1	Frmpd2	-0.977491	5.78e-05
ENSMUSG00000038663.7	Fsd2	0.52573	0.00599235
ENSMUSG00000027344.14	Fsip1	-0.563465	0.00940598
ENSMUSG00000022297.15	Fzd6	-0.532267	0.0160796
ENSMUSG00000009633.3	G0s2	0.599577	0.0119115
ENSMUSG00000023267.10	Gabrr2	1.10448	1.93e-06
ENSMUSG00000024064.14	Galnt14	-0.517295	0.0246419
ENSMUSG00000020150.13	Gamt	0.576495	0.0239762
ENSMUSG00000034438.16	Gbp8	-0.503789	0.0343219
ENSMUSG00000035540.12	Gc	0.700092	0.00734494
ENSMUSG00000046814.3	Gchfr	-0.605228	0.0167187
ENSMUSG00000022103.10	Gfra2	0.517442	0.0105391
ENSMUSG00000039131.15	Gipc2	-0.759232	0.0015488
ENSMUSG00000050953.10	Gja1	-1.14805	1.48e-07
ENSMUSG00000050553.3	Gk2	-0.526547	0.0106559
ENSMUSG00000063683.12	Glyat	-0.881354	0.000542906
ENSMUSG00000095891.7	Gm10717	0.510804	0.0441868
ENSMUSG00000095547.1	Gm10719	0.867606	0.000424357
ENSMUSG00000091028.1	Gm10722	0.733713	0.00443612
ENSMUSG00000075015.3	Gm10801	0.62925	0.0115952
ENSMUSG00000040978.4	Gm11992	-0.574198	0.0256706
ENSMUSG00000078862.10	Gm14326	-0.510141	0.0342155
ENSMUSG00000110332.1	Gm19935	-1.05792	2.49e-05
ENSMUSG00000079323.9	Gm20661	-0.657204	0.0024484
ENSMUSG00000091754.8	Gm3636	-0.507451	0.0251424
ENSMUSG00000053182.11	Gm609	-1.29054	4.12e-07
ENSMUSG00000047361.16	Gm973	-0.809995	0.00101677
ENSMUSG00000068428.7	Gmnc	-0.722861	0.00160949
ENSMUSG00000034220.7	Gpc1	0.912158	8.32e-12
ENSMUSG00000023019.12	Gpd1	1.00356	5.38e-07
ENSMUSG00000046961.8	Gpr156	0.54918	0.018884
ENSMUSG00000021886.7	Gpr65	-0.592698	0.00667655
ENSMUSG00000068696.6	Gpr88	-0.76037	0.00277713
ENSMUSG00000022546.5	Gpt	0.674182	0.00246498
ENSMUSG00000004837.2	Grap	0.676652	2.16e-05
ENSMUSG00000074934.3	Grem1	-0.63324	0.0131393
ENSMUSG00000020524.16	Gria1	-0.59574	0.0055898
ENSMUSG00000004032.10	Gstm5	-0.758563	0.00269421
ENSMUSG00000041538.16	H2-Ob	-0.543328	0.034305
ENSMUSG00000000673.9	Haao	-0.800871	0.00217353
ENSMUSG00000023904.10	Hcfc1r1	0.520763	0.000314105
ENSMUSG00000006611.15	Hfe	0.54488	0.00551188
ENSMUSG00000029102.9	Hgfac	-0.523493	0.0349908
ENSMUSG00000039959.13	Hip1	0.524873	0.00487394
ENSMUSG00000029556.12	Hnf1a	-0.716348	0.00222434
ENSMUSG00000017950.16	Hnf4a	-1.47678	1.39e-08
ENSMUSG00000020875.9	Hoxb9	-0.813461	0.00177471
ENSMUSG00000029445.13	Hpd	0.79675	0.00186382
ENSMUSG00000001249.14	Hpn	-0.819456	0.00165459
ENSMUSG00000025092.7	Hspa12a	0.507151	0.00249906
ENSMUSG00000036854.14	Hspb6	0.66925	0.00739081
ENSMUSG00000006221.7	Hspb7	0.673438	0.00728071
ENSMUSG00000029096.15	Htra3	0.61116	0.000155747
ENSMUSG00000053414.8	Hunk	-0.982067	0.000138358
ENSMUSG00000059854.8	Hydin	-0.632118	0.004968
ENSMUSG00000021379.2	Id4	-0.554995	0.00330625
ENSMUSG00000028576.12	Ift74	-0.566846	0.0258664
ENSMUSG00000046070.9	Igfals	0.712783	0.000214869
ENSMUSG00000020429.7	Igfbp1	-0.675633	0.00305441
ENSMUSG00000051985.12	Igfn1	-0.522658	0.0262257
ENSMUSG00000022790.14	Igsf11	-1.05705	1.76e-05
ENSMUSG00000006538.12	Ihh	-0.547287	0.0161623
ENSMUSG00000030281.16	Il17rc	0.51829	0.00181339
ENSMUSG00000044244.18	Il20rb	-0.627623	0.0076288
ENSMUSG00000041324.14	Inhba	-1.01123	4.57e-05
ENSMUSG00000029601.13	Iqcd	-0.69076	0.00659413
ENSMUSG00000035578.16	Iqcg	-1.15034	9.65e-06
ENSMUSG00000046192.4	Iqub	-0.873978	0.000168191
ENSMUSG00000060477.14	Irak2	0.623024	3.44e-05
ENSMUSG00000021356.10	Irf4	-0.524651	0.0366193
ENSMUSG00000047182.6	Irs3	0.533514	0.00375696
ENSMUSG00000051243.14	Islr2	0.52256	0.0236287
ENSMUSG00000032243.8	Itga11	0.524824	0.0160976
ENSMUSG00000026768.10	Itga8	-0.612447	0.0146757
ENSMUSG00000031312.5	Itgb1bp2	0.547422	0.0249944
ENSMUSG00000067149.6	Jchain	-0.637594	0.00885747
ENSMUSG00000032023.7	Jhy	-0.551824	0.00755961
ENSMUSG00000033182.12	Kbtbd12	0.534753	0.034381
ENSMUSG00000045534.4	Kcna5	0.513905	0.030236
ENSMUSG00000090122.3	Kcne1l	0.777513	0.000982739
ENSMUSG00000079056.12	Kcnip3	-0.525956	0.0349367
ENSMUSG00000058743.6	Kcnj14	0.932575	0.000344887
ENSMUSG00000020155.2	Kcnmb1	-0.857444	0.000814388
ENSMUSG00000051727.14	Kctd14	-0.656097	0.0102291
ENSMUSG00000026494.12	Kif26b	-0.650497	0.0128037
ENSMUSG00000060176.4	Kif27	-0.807631	0.0011089
ENSMUSG00000032489.17	Kif9	-0.716426	0.00539312
ENSMUSG00000058488.7	Kl	-0.878055	0.00025969
ENSMUSG00000078234.6	Klhdc7a	0.663461	0.000256427
ENSMUSG00000090799.2	Klhl33	0.561553	0.0310339
ENSMUSG00000025597.13	Klhl4	-0.517441	0.0136304
ENSMUSG00000066129.15	Kndc1	-0.652663	0.00331281
ENSMUSG00000022875.18	Kng1	0.536219	0.0170578
ENSMUSG00000047344.9	Lancl3	-0.538589	0.0343231
ENSMUSG00000032258.15	Lca5	-0.507519	0.0487012
ENSMUSG00000045275.16	Lca5l	-0.799003	0.00222723
ENSMUSG00000026822.14	Lcn2	-0.527279	0.0273686
ENSMUSG00000032401.15	Lctl	0.631313	0.0100883
ENSMUSG00000027985.14	Lef1	-0.628085	0.0150332
ENSMUSG00000059201.12	Lep	0.638162	0.00659525
ENSMUSG00000030427.17	Lilra6	0.600586	0.0198697
ENSMUSG00000048096.7	Lmod1	-0.500462	0.0137849
ENSMUSG00000031290.14	Lrch2	-0.53386	0.03267
ENSMUSG00000090291.3	Lrrc10b	-0.838948	0.000694709
ENSMUSG00000041673.12	Lrrc18	-0.724624	0.00391777
ENSMUSG00000030125.11	Lrrc23	-0.70461	0.00461887
ENSMUSG00000027702.7	Lrrc34	-0.734153	0.000603654
ENSMUSG00000054320.16	Lrrc36	-0.850292	0.00108149
ENSMUSG00000027961.7	Lrrc39	0.583971	0.0128436
ENSMUSG00000020878.6	Lrrc46	-0.505668	0.0189445
ENSMUSG00000023084.11	Lrrc71	-1.30908	4.12e-07
ENSMUSG00000022759.15	Lrrc74b	-0.988866	8.14e-05
ENSMUSG00000046807.10	Lrrc75b	-0.696843	0.00694906
ENSMUSG00000021090.16	Lrrc9	-0.670919	0.00985874
ENSMUSG00000019892.13	Lrriq1	-0.982851	6.11e-05
ENSMUSG00000034634.7	Ly6d	-0.783362	0.00237962
ENSMUSG00000022577.17	Ly6h	-0.628681	0.0149258
ENSMUSG00000022805.17	Maats1	-0.840205	0.000602152
ENSMUSG00000034159.12	Mab21l4	-0.521767	0.00859089
ENSMUSG00000021363.14	Mak	-0.616114	0.00405432
ENSMUSG00000027602.9	Map1lc3a	0.651222	6.93e-05
ENSMUSG00000051590.10	Map3k19	-0.884328	0.000192664
ENSMUSG00000063704.13	Mapk15	-1.16105	2.45e-06
ENSMUSG00000026390.7	Marco	-0.711478	0.00636183
ENSMUSG00000007480.5	Mc5r	0.516929	0.0383005
ENSMUSG00000036853.5	Mcoln3	-1.03264	1.16e-05
ENSMUSG00000025963.5	Mdh1b	-0.619914	0.00302558
ENSMUSG00000027239.14	Mdk	-0.619215	0.0147665
ENSMUSG00000036466.17	Megf11	-0.566447	0.0160304
ENSMUSG00000026650.15	Meig1	-0.744817	0.000999263
ENSMUSG00000038522.7	Mfsd4b1	-0.648213	0.0128489
ENSMUSG00000068587.10	Mgam	-0.926183	0.000198576
ENSMUSG00000035852.11	Misp	-0.831624	0.00117461
ENSMUSG00000035805.13	Mlc1	-0.752743	0.00225959
ENSMUSG00000039533.8	Mmd2	-1.28043	7.7e-07
ENSMUSG00000018623.9	Mmp7	-0.554074	0.00444722
ENSMUSG00000054641.10	Mmrn1	-0.88251	0.000530077
ENSMUSG00000032221.14	Mns1	-0.735654	0.00275343
ENSMUSG00000052396.7	Mogat2	0.819815	0.00149963
ENSMUSG00000029477.14	Morn3	-0.551306	0.00960771
ENSMUSG00000026894.4	Morn5	-0.665095	0.00605285
ENSMUSG00000050276.7	Mrgprg	0.523624	0.0241762
ENSMUSG00000047502.14	Mroh7	-0.532847	0.019907
ENSMUSG00000039680.10	Mrps6	0.526501	0.000436907
ENSMUSG00000056290.16	Ms4a4b	-0.625212	0.0148572
ENSMUSG00000024675.19	Ms4a4c	-0.564779	0.02986
ENSMUSG00000073834.10	Mup11	1.13896	8.96e-06
ENSMUSG00000096688.1	Mup17	1.12362	6.55e-06
ENSMUSG00000078672.2	Mup20	0.706539	0.00685863
ENSMUSG00000066154.11	Mup3	1.17248	2.91e-06
ENSMUSG00000073842.10	Mup7	1.24543	1.84e-06
ENSMUSG00000019982.15	Myb	-0.653311	0.00816
ENSMUSG00000039110.15	Mycbpap	-0.874186	0.000603101
ENSMUSG00000018830.10	Myh11	-0.664478	0.00611321
ENSMUSG00000033196.17	Myh2	0.604997	0.00496541
ENSMUSG00000061086.12	Myl4	0.504587	0.00577767
ENSMUSG00000020542.18	Myocd	-0.583934	0.0251564
ENSMUSG00000037139.15	Myom3	0.725086	0.000967248
ENSMUSG00000046312.4	Myorg	0.603544	0.00258343
ENSMUSG00000002204.9	Napsa	-0.520845	0.0363091
ENSMUSG00000051359.15	Ncald	-0.521838	0.0218481
ENSMUSG00000002341.8	Ncan	1.03197	5.7e-05
ENSMUSG00000004558.15	Ndrg2	0.55422	0.000595215
ENSMUSG00000042567.20	Nek10	-1.02862	6.46e-05
ENSMUSG00000037738.11	Nek5	-0.77211	0.00313218
ENSMUSG00000046449.15	Nexmif	-0.505881	0.049922
ENSMUSG00000026259.14	Ngef	-0.742527	0.00445221
ENSMUSG00000090113.7	Nhlrc4	-0.571875	0.0072997
ENSMUSG00000078532.9	Nkain1	0.572183	0.0267313
ENSMUSG00000038745.15	Nlrp6	-1.08228	1.21e-05
ENSMUSG00000035984.14	Nme5	-0.61193	0.015575
ENSMUSG00000046242.8	Nme9	-0.663201	0.00276513
ENSMUSG00000067786.16	Nnat	0.606811	0.00305463
ENSMUSG00000014776.7	Nol3	0.506293	0.00689375
ENSMUSG00000042988.10	Notum	-0.658678	0.00341653
ENSMUSG00000040998.18	Npnt	-0.500467	0.0199448
ENSMUSG00000052854.15	Nrk	-0.907382	0.00049615
ENSMUSG00000032420.8	Nt5e	-0.516836	0.0370438
ENSMUSG00000047394.9	Odf3b	-0.813937	0.000889165
ENSMUSG00000045392.8	Olfr1033	-0.751696	0.000211055
ENSMUSG00000039196.2	Orm1	0.512808	0.0170684
ENSMUSG00000050921.12	P2ry10	-0.592387	0.0153881
ENSMUSG00000028370.7	Pappa	-0.683027	0.00309871
ENSMUSG00000032278.11	Paqr5	-1.07858	1.81e-05
ENSMUSG00000014030.15	Pax5	-0.520754	0.038914
ENSMUSG00000015354.8	Pcolce2	0.5655	0.0140968
ENSMUSG00000038370.6	Pcp4l1	-1.5891	6.1e-11
ENSMUSG00000031842.15	Pde4c	-0.650202	0.00798294
ENSMUSG00000031595.9	Pdgfrl	-0.678226	0.00876135
ENSMUSG00000032105.5	Pdzd3	-1.05707	2.16e-05
ENSMUSG00000078486.3	Perm1	0.616585	0.00523298
ENSMUSG00000020639.14	Pfn4	-0.551285	0.0261396
ENSMUSG00000031870.16	Pgr	-0.651952	0.00690559
ENSMUSG00000025626.16	Phf6	-0.503787	0.0171817
ENSMUSG00000053398.11	Phgdh	0.548368	0.0210491
ENSMUSG00000025537.12	Phkg1	0.569561	0.0275415
ENSMUSG00000041801.5	Phlda3	0.780355	1.87e-05
ENSMUSG00000067780.3	Pi15	-0.72797	6.27e-05
ENSMUSG00000010136.14	Pifo	-0.789165	0.000288061
ENSMUSG00000024973.17	Plaat5	-0.560557	0.0237795
ENSMUSG00000049148.8	Plcxd3	-0.577415	0.0180291
ENSMUSG00000060716.7	Plekhh1	-0.604637	0.0175504
ENSMUSG00000011305.11	Plin5	0.503955	0.0481221
ENSMUSG00000051373.5	Plpp7	0.599563	0.0187143
ENSMUSG00000049493.13	Pls1	-0.921622	0.000316294
ENSMUSG00000032372.14	Plscr2	-0.613623	0.00812126
ENSMUSG00000053646.13	Plxnb1	-0.616378	0.011225
ENSMUSG00000068417.8	Pnp2	0.546191	0.0310947
ENSMUSG00000041653.5	Pnpla3	0.885703	7.59e-06
ENSMUSG00000078451.5	Ppil6	-0.926791	0.000321934
ENSMUSG00000073730.2	Ppp1r14bl	-0.588309	0.0164122
ENSMUSG00000061718.12	Ppp1r1b	-0.620788	0.00468565
ENSMUSG00000035179.4	Ppp1r32	-0.809526	0.000922063
ENSMUSG00000052221.8	Ppp1r36	-0.765561	0.00100756
ENSMUSG00000067279.3	Ppp1r3c	0.603781	0.00361559
ENSMUSG00000041577.5	Prelp	0.809609	2.56e-06
ENSMUSG00000006014.16	Prg4	-0.697222	0.00246473
ENSMUSG00000006542.13	Prkag3	0.944141	0.000152156
ENSMUSG00000024386.9	Proc	-0.514524	0.0354155
ENSMUSG00000010175.13	Prox1	-0.716165	0.00608543
ENSMUSG00000031445.5	Proz	-0.824596	0.000651832
ENSMUSG00000047040.9	Prr15l	-0.678735	0.00566429
ENSMUSG00000009210.10	Prr29	-0.845277	0.000202245
ENSMUSG00000027978.9	Prss12	0.517855	0.0191769
ENSMUSG00000036480.9	Prss56	-0.613027	0.00313305
ENSMUSG00000029059.9	Prxl2b	0.582951	0.00108504
ENSMUSG00000040016.16	Ptger3	0.684375	0.00124028
ENSMUSG00000050737.13	Ptges	0.510323	0.0196335
ENSMUSG00000029838.11	Ptn	-0.557646	0.032593
ENSMUSG00000021062.15	Rab15	-0.571908	0.0265829
ENSMUSG00000026594.14	Ralgps2	-0.518019	0.0162782
ENSMUSG00000041351.16	Rap1gap	-1.17296	3.65e-06
ENSMUSG00000038807.19	Rap1gap2	0.534145	0.00194338
ENSMUSG00000049404.7	Rarres1	-0.79493	0.00213817
ENSMUSG00000044921.5	Rassf9	-0.516385	0.0300695
ENSMUSG00000025576.17	Rbfox3	-0.819624	0.000856449
ENSMUSG00000029136.9	Rbks	0.550923	0.0127505
ENSMUSG00000049353.17	Rd3	-0.593901	0.0227271
ENSMUSG00000069456.4	Rdh16	-1.56998	1.84e-09
ENSMUSG00000002324.8	Rec8	-0.79313	0.0011087
ENSMUSG00000042453.14	Reln	-0.764296	0.00122801
ENSMUSG00000028139.5	Riiad1	-0.74206	0.00401574
ENSMUSG00000040649.15	Rimklb	-0.521233	0.0440438
ENSMUSG00000000365.9	Rnf17	-0.594398	0.0202388
ENSMUSG00000025900.13	Rp1	-0.829462	0.000608567
ENSMUSG00000025665.16	Rps6ka6	-0.515832	0.0133053
ENSMUSG00000024033.10	Rsph1	-0.668668	0.00432061
ENSMUSG00000075569.10	Rsph10b	-0.623063	0.0123094
ENSMUSG00000030401.16	Rtn2	0.924216	1.46e-05
ENSMUSG00000015843.10	Rxrg	0.673792	0.00505634
ENSMUSG00000033208.7	S100b	0.517166	0.0452819
ENSMUSG00000040026.8	Saa3	-0.592088	0.0107312
ENSMUSG00000031665.7	Sall1	-1.19425	1.5e-06
ENSMUSG00000038570.15	Saxo2	-0.741391	0.0045364
ENSMUSG00000030433.15	Sbk2	0.808858	0.0019299
ENSMUSG00000019194.15	Scn1b	0.506966	0.030173
ENSMUSG00000057182.15	Scn3a	-0.863116	0.000810831
ENSMUSG00000016763.15	Scube1	-1.10953	1.76e-05
ENSMUSG00000038677.14	Scube3	-1.06021	3.57e-05
ENSMUSG00000019368.13	Sec14l4	-1.16154	8.79e-06
ENSMUSG00000039364.13	Sectm1b	-0.960479	2.82e-05
ENSMUSG00000022456.18	Septin3	-0.729194	0.00415663
ENSMUSG00000066366.14	Serpina1a	0.63806	0.0109056
ENSMUSG00000072849.10	Serpina1e	0.516447	0.0449459
ENSMUSG00000021091.8	Serpina3n	0.503586	0.00199149
ENSMUSG00000000753.15	Serpinf1	0.575577	0.00869445
ENSMUSG00000031548.7	Sfrp1	-0.567557	0.0193227
ENSMUSG00000018822.7	Sfrp5	0.778029	0.00057007
ENSMUSG00000042216.13	Sgsm1	-0.847052	0.00100835
ENSMUSG00000032261.16	Sh3bgrl2	-0.648191	0.00668168
ENSMUSG00000037541.22	Shank2	-0.782992	0.00268182
ENSMUSG00000042708.12	Shcbp1l	-0.522992	0.0443968
ENSMUSG00000051367.8	Six1	0.6014	0.0177039
ENSMUSG00000058921.3	Slc10a5	-0.969318	0.000151062
ENSMUSG00000018459.15	Slc13a3	-0.527248	0.0426858
ENSMUSG00000040938.16	Slc16a11	-0.52767	0.037671
ENSMUSG00000025161.16	Slc16a3	0.514213	0.0490703
ENSMUSG00000023829.9	Slc22a1	-0.62424	0.0111266
ENSMUSG00000020334.6	Slc22a4	0.503054	0.0111026
ENSMUSG00000025792.9	Slc25a10	0.674485	0.000115731
ENSMUSG00000031482.9	Slc25a15	-0.547271	0.00379467
ENSMUSG00000020744.13	Slc25a19	0.619336	1.49e-06
ENSMUSG00000027359.16	Slc27a2	-0.837358	0.00135456
ENSMUSG00000018566.14	Slc2a4	0.576201	0.00550721
ENSMUSG00000028836.14	Slc30a2	-0.556323	0.0319905
ENSMUSG00000029151.14	Slc30a3	-0.772803	0.000853275
ENSMUSG00000010064.15	Slc38a3	-0.836448	0.0013073
ENSMUSG00000027894.14	Slc6a17	-1.14313	7.93e-06
ENSMUSG00000036814.13	Slc6a20a	-1.04696	1.95e-05
ENSMUSG00000025243.15	Slc6a20b	-0.627783	0.00606225
ENSMUSG00000020600.13	Slc7a15	-0.688314	0.0023389
ENSMUSG00000030376.8	Slc8a2	-0.515586	0.0243325
ENSMUSG00000036123.8	Slc9a3	-0.610079	0.004238
ENSMUSG00000050150.16	Slc9b1	-0.528429	0.0205103
ENSMUSG00000033214.10	Slitrk5	-0.575961	0.0212258
ENSMUSG00000078439.9	Smim24	-0.745644	0.0039452
ENSMUSG00000027488.12	Snta1	0.617288	4.09e-06
ENSMUSG00000044772.2	Sntn	-1.27036	2.34e-07
ENSMUSG00000029093.14	Sorcs2	-1.17659	5.44e-06
ENSMUSG00000000567.5	Sox9	-1.02535	8.47e-05
ENSMUSG00000027867.10	Spag17	-0.805791	0.000938256
ENSMUSG00000022783.11	Spag6l	-0.948699	6.52e-05
ENSMUSG00000066196.11	Spag8	-0.969683	0.000160319
ENSMUSG00000018593.13	Sparc	0.541082	0.000393433
ENSMUSG00000026611.17	Spata17	-0.921201	0.000244614
ENSMUSG00000073795.11	Spef1l	-0.644293	0.00435672
ENSMUSG00000072663.12	Spef2	-1.17067	7.19e-06
ENSMUSG00000038156.16	Spon1	-0.541901	0.00124984
ENSMUSG00000039911.13	Spsb1	0.524625	0.00252691
ENSMUSG00000021061.15	Sptb	0.61951	0.0141718
ENSMUSG00000039092.9	Sptlc3	-0.542038	0.0182034
ENSMUSG00000003418.11	St8sia6	-0.595146	0.00968884
ENSMUSG00000024378.9	Stard4	-0.553974	0.00889218
ENSMUSG00000015981.12	Stk32c	-0.659167	0.0116241
ENSMUSG00000031027.15	Stk33	-0.769853	0.00148484
ENSMUSG00000033276.18	Stk36	-0.813114	0.0012904
ENSMUSG00000063529.3	Stmnd1	-0.58338	0.0115919
ENSMUSG00000030711.16	Sult1a1	0.514452	0.00417483
ENSMUSG00000029272.8	Sult1e1	-0.514088	0.0451233
ENSMUSG00000038576.15	Susd4	-0.549414	0.0287788
ENSMUSG00000050315.14	Synpo2	0.755403	0.000192338
ENSMUSG00000039376.13	Synpo2l	0.650218	0.00792381
ENSMUSG00000031144.15	Syp	0.638794	0.000902582
ENSMUSG00000063260.2	Syt10	-0.731663	0.000814056
ENSMUSG00000030731.13	Syt3	0.605511	0.0196662
ENSMUSG00000058159.14	T2	-0.536368	0.0129272
ENSMUSG00000052302.6	Tbc1d30	-0.632792	0.00880357
ENSMUSG00000000093.6	Tbx2	-0.641557	0.00482752
ENSMUSG00000021187.14	Tc2n	-0.690032	0.0023983
ENSMUSG00000000782.16	Tcf7	-0.699759	0.0050597
ENSMUSG00000023949.7	Tcte1	-0.515891	0.0136751
ENSMUSG00000028523.14	Tctex1d1	-0.559458	0.00442202
ENSMUSG00000047671.8	Tctex1d4	-1.19965	3.27e-06
ENSMUSG00000040140.15	Tdrd6	-0.676037	0.0023856
ENSMUSG00000020799.16	Tekt1	-1.06594	2.23e-05
ENSMUSG00000024175.2	Tekt4	-0.566828	0.00759344
ENSMUSG00000047146.17	Tet1	-0.562424	0.0260516
ENSMUSG00000029716.13	Tfr2	0.611322	0.0085139
ENSMUSG00000078921.3	Tgtp2	0.504355	0.041398
ENSMUSG00000032357.12	Tinag	-0.691825	0.0037042
ENSMUSG00000034771.15	Tle2	0.509179	0.0389474
ENSMUSG00000034758.12	Tle6	0.522798	0.0447266
ENSMUSG00000062545.4	Tlr12	-1.07177	1.11e-05
ENSMUSG00000027801.7	Tm4sf4	-0.695091	0.00362247
ENSMUSG00000070498.3	Tmem132b	-0.563945	0.00949096
ENSMUSG00000057716.7	Tmem178b	0.5454	0.0140262
ENSMUSG00000079588.3	Tmem182	0.53975	0.00374974
ENSMUSG00000043164.3	Tmem212	-1.27633	2.35e-07
ENSMUSG00000048022.11	Tmem229a	-0.748153	0.00306085
ENSMUSG00000045036.15	Tmem232	-0.727959	0.00154203
ENSMUSG00000002032.17	Tmem25	-0.549587	0.0351414
ENSMUSG00000041737.8	Tmem45b	0.753461	0.000510368
ENSMUSG00000053475.5	Tnfaip6	-0.510726	0.0296696
ENSMUSG00000074345.4	Tnfaip8l3	-0.525359	0.0430415
ENSMUSG00000068105.11	Tnfrsf13c	-0.527583	0.0245972
ENSMUSG00000064179.13	Tnnt1	-0.558997	0.0306772
ENSMUSG00000045761.16	Togaram2	-0.987479	4.45e-05
ENSMUSG00000006764.8	Tph2	0.693675	0.0057578
ENSMUSG00000023456.16	Tpi1	0.646134	6.8e-05
ENSMUSG00000046275.2	Trarg1	0.641596	0.000278016
ENSMUSG00000047821.16	Trim16	0.650793	1.17e-05
ENSMUSG00000040350.16	Trim7	-0.57715	0.0244843
ENSMUSG00000038375.15	Trp53inp2	0.557389	0.00319335
ENSMUSG00000029026.17	Trp73	-0.736602	0.00348156
ENSMUSG00000005952.15	Trpv1	0.581719	0.0240624
ENSMUSG00000024379.4	Tslp	0.700899	0.00473712
ENSMUSG00000025875.14	Tspan17	0.695934	0.00110275
ENSMUSG00000001763.14	Tspan33	-0.662125	0.0108536
ENSMUSG00000034156.16	Tspoap1	-0.581588	0.0247295
ENSMUSG00000039021.15	Ttc16	-1.01167	5.56e-05
ENSMUSG00000032514.11	Ttc21a	-0.644043	0.00215766
ENSMUSG00000056832.14	Ttc26	-0.656705	0.00797749
ENSMUSG00000046637.3	Ttc34	-0.645989	0.00197013
ENSMUSG00000042734.6	Ttc9	-0.526421	0.0408571
ENSMUSG00000030276.19	Ttll3	-0.504038	0.0351412
ENSMUSG00000072235.6	Tuba1a	0.508572	0.000530305
ENSMUSG00000023004.8	Tuba1b	0.502765	0.000494345
ENSMUSG00000022615.7	Tymp	-0.601821	0.0125583
ENSMUSG00000043621.13	Ubxn10	-1.04409	4.37e-05
ENSMUSG00000012126.16	Ubxn11	-0.712077	0.006427
ENSMUSG00000032942.14	Ucp3	0.740377	0.000334841
ENSMUSG00000040936.15	Ulk4	-0.53274	0.0346875
ENSMUSG00000030963.6	Umod	-0.512131	0.0132025
ENSMUSG00000018845.14	Unc45b	0.642949	0.0116321
ENSMUSG00000043592.15	Unc5cl	-0.690976	0.00336338
ENSMUSG00000028186.14	Uox	-0.80308	0.00198807
ENSMUSG00000030838.20	Ush1c	-0.616132	0.0053528
ENSMUSG00000046844.6	Vat1l	0.52786	0.0330582
ENSMUSG00000033933.13	Vhl	0.617167	8.92e-05
ENSMUSG00000026175.12	Vil1	-0.913945	0.000469074
ENSMUSG00000050122.19	Vwa3b	-0.603043	0.0146963
ENSMUSG00000046991.12	Wdr27	-0.552819	0.0321094
ENSMUSG00000028391.16	Wdr31	-0.524075	0.0398209
ENSMUSG00000043020.13	Wdr63	-0.89568	0.000116301
ENSMUSG00000029442.18	Wdr66	-0.539355	0.0215154
ENSMUSG00000035126.19	Wdr78	-0.865843	0.000347845
ENSMUSG00000029658.17	Wdr95	-0.855258	0.000390846
ENSMUSG00000051748.2	Wfdc21	0.631087	0.00413955
ENSMUSG00000086040.8	Wipf3	-0.546146	0.0270983
ENSMUSG00000022996.15	Wnt10b	0.560712	0.0293233
ENSMUSG00000063430.9	Wscd2	0.886435	4.24e-05
ENSMUSG00000035769.9	Xylb	-0.971364	0.000169152
ENSMUSG00000039470.15	Zdhhc2	0.514756	0.0189691
ENSMUSG00000042213.17	Zfand4	-0.615201	0.0160177
ENSMUSG00000046886.6	Zfp474	-0.76666	0.000447216
ENSMUSG00000025529.14	Zfp711	-0.580648	0.0262008
ENSMUSG00000070605.4	Zfp992	-0.533299	0.0375761
