# Supplementary material for: Co-expression analysis of lncRNA and mRNA identifies potential adipogenesis regulatory non-coding RNAs involved in the transgenerational effects of tributyltin
Source: PLoS One. 2023 Feb 3;18(2):e0281240. doi: 10.1371/journal.pone.0281240 (PMC10045570; doi:10.1371/journal.pone.0281240)
Supplement: S2 Table — (XLSX) [file pone.0281240.s002.xlsx]

## Sheet: Planilha1
S2 Table - interactions between DE lncRNA and mRNA (Pearson`s correlation r ≥ |0.80|;p-value <0.05)
lncRNA - ID Ensembl	lncRNA Name	mRNA - ID Ensembl	mRNA Name	Persons correlation value	p-value (Test-T)
ENSMUSG00000052188.6	Gm14964	ENSMUSG00000060512.7	0610040J01Rik	0.804264	0.0013842
ENSMUSG00000085733.1	Arhgap27os1	ENSMUSG00000060512.7	0610040J01Rik	0.935608	0.0480135
ENSMUSG00000092090.2	Gm3294	ENSMUSG00000060512.7	0610040J01Rik	0.928378	0.0454777
ENSMUSG00000097451.11	Rian	ENSMUSG00000060512.7	0610040J01Rik	0.912839	8.79866e-08
ENSMUSG00000097970.1	Gm27028	ENSMUSG00000060512.7	0610040J01Rik	0.816643	0.000139072
ENSMUSG00000110101.1	Gm6249	ENSMUSG00000060512.7	0610040J01Rik	0.909406	0.026477
ENSMUSG00000112964.1	E430024I08Rik	ENSMUSG00000060512.7	0610040J01Rik	0.953775	1.40907e-05
ENSMUSG00000113204.1	Gm46430	ENSMUSG00000060512.7	0610040J01Rik	0.861824	8.2984e-09
ENSMUSG00000052188.6	Gm14964	ENSMUSG00000028441.12	1110017D15Rik	0.828637	0.00211945
ENSMUSG00000112964.1	E430024I08Rik	ENSMUSG00000028441.12	1110017D15Rik	0.913447	1.97164e-05
ENSMUSG00000097440.2	Gm6277	ENSMUSG00000043687.15	1190005I06Rik	0.928284	0.00023486
ENSMUSG00000100910.1	Gm29128	ENSMUSG00000043687.15	1190005I06Rik	0.887369	4.97957e-05
ENSMUSG00000101856.1	1700096K18Rik	ENSMUSG00000043687.15	1190005I06Rik	0.88888	0.0287282
ENSMUSG00000112794.1	Gm48878	ENSMUSG00000043687.15	1190005I06Rik	-0.818538	0.000185129
ENSMUSG00000052188.6	Gm14964	ENSMUSG00000030030.5	1700003E16Rik	0.879791	0.00313491
ENSMUSG00000097451.11	Rian	ENSMUSG00000026831.16	1700007K13Rik	0.856737	5.98212e-08
ENSMUSG00000112964.1	E430024I08Rik	ENSMUSG00000026831.16	1700007K13Rik	0.953301	6.28371e-06
ENSMUSG00000085786.1	Gm15987	ENSMUSG00000031927.9	1700012B09Rik	0.924431	0.0150865
ENSMUSG00000112117.1	Rmst	ENSMUSG00000031927.9	1700012B09Rik	0.922786	0.0374913
ENSMUSG00000112964.1	E430024I08Rik	ENSMUSG00000031927.9	1700012B09Rik	0.951365	3.09734e-06
ENSMUSG00000052188.6	Gm14964	ENSMUSG00000027886.7	1700013F07Rik	0.890757	0.000194675
ENSMUSG00000085786.1	Gm15987	ENSMUSG00000027886.7	1700013F07Rik	0.852785	0.0398385
ENSMUSG00000112117.1	Rmst	ENSMUSG00000027886.7	1700013F07Rik	0.832151	0.0444391
ENSMUSG00000112964.1	E430024I08Rik	ENSMUSG00000027886.7	1700013F07Rik	0.87412	4.30138e-06
ENSMUSG00000097451.11	Rian	ENSMUSG00000053783.5	1700016K19Rik	0.886182	6.48948e-08
ENSMUSG00000112964.1	E430024I08Rik	ENSMUSG00000053783.5	1700016K19Rik	0.955187	7.47927e-06
ENSMUSG00000052188.6	Gm14964	ENSMUSG00000100937.1	1700020D05Rik	0.931277	0.000781837
ENSMUSG00000073535.5	Gm5532	ENSMUSG00000100937.1	1700020D05Rik	0.806676	0.045024
ENSMUSG00000107191.1	Gm43579	ENSMUSG00000100937.1	1700020D05Rik	0.821266	0.0325491
ENSMUSG00000052188.6	Gm14964	ENSMUSG00000033053.4	1700028P14Rik	0.958456	0.000182251
ENSMUSG00000085786.1	Gm15987	ENSMUSG00000033053.4	1700028P14Rik	0.803876	0.03528
ENSMUSG00000097451.11	Rian	ENSMUSG00000033053.4	1700028P14Rik	0.84214	4.91558e-08
ENSMUSG00000097970.1	Gm27028	ENSMUSG00000033053.4	1700028P14Rik	0.873005	3.97658e-06
ENSMUSG00000112964.1	E430024I08Rik	ENSMUSG00000033053.4	1700028P14Rik	0.802488	4.13983e-06
ENSMUSG00000052188.6	Gm14964	ENSMUSG00000031452.15	1700029H14Rik	0.893672	0.00146683
ENSMUSG00000052188.6	Gm14964	ENSMUSG00000031847.8	1700030J22Rik	0.937969	0.000386017
ENSMUSG00000097970.1	Gm27028	ENSMUSG00000031847.8	1700030J22Rik	0.861835	1.3372e-05
ENSMUSG00000112964.1	E430024I08Rik	ENSMUSG00000031847.8	1700030J22Rik	0.802284	6.42378e-06
ENSMUSG00000038408.14	1700018A04Rik	ENSMUSG00000033029.12	1700088E04Rik	0.851211	0.000720355
ENSMUSG00000075025.10	Gm10804	ENSMUSG00000033029.12	1700088E04Rik	0.853536	0.000641065
ENSMUSG00000086607.7	4930511M06Rik	ENSMUSG00000033029.12	1700088E04Rik	0.816704	0.00107131
ENSMUSG00000086822.2	5330413P13Rik	ENSMUSG00000033029.12	1700088E04Rik	0.894767	0.00360595
ENSMUSG00000092090.2	Gm3294	ENSMUSG00000033029.12	1700088E04Rik	0.828509	0.000360323
ENSMUSG00000092131.1	BC050972	ENSMUSG00000033029.12	1700088E04Rik	0.820326	0.000433974
ENSMUSG00000102420.1	Gm37464	ENSMUSG00000033029.12	1700088E04Rik	0.829501	0.000598842
ENSMUSG00000107191.1	Gm43579	ENSMUSG00000033029.12	1700088E04Rik	0.862258	0.000496765
ENSMUSG00000110427.1	4933406B17Rik	ENSMUSG00000033029.12	1700088E04Rik	0.865195	0.00196616
ENSMUSG00000114196.1	Gm47547	ENSMUSG00000033029.12	1700088E04Rik	0.829913	0.011533
ENSMUSG00000097451.11	Rian	ENSMUSG00000089997.2	1810020O05Rik	0.896378	5.6265e-08
ENSMUSG00000112964.1	E430024I08Rik	ENSMUSG00000089997.2	1810020O05Rik	0.958804	5.48156e-06
ENSMUSG00000113204.1	Gm46430	ENSMUSG00000089997.2	1810020O05Rik	0.809474	4.39646e-09
ENSMUSG00000099349.7	1700047G03Rik	ENSMUSG00000025528.10	2010106E10Rik	-0.801992	0.00393075
ENSMUSG00000099881.1	2810013P06Rik	ENSMUSG00000025528.10	2010106E10Rik	0.916919	1.6624e-08
ENSMUSG00000111840.1	Gm48832	ENSMUSG00000025528.10	2010106E10Rik	0.834118	0.00103429
ENSMUSG00000085786.1	Gm15987	ENSMUSG00000039269.5	2300002M23Rik	0.976536	0.0119935
ENSMUSG00000097451.11	Rian	ENSMUSG00000039269.5	2300002M23Rik	0.868583	4.1855e-08
ENSMUSG00000112117.1	Rmst	ENSMUSG00000039269.5	2300002M23Rik	0.986862	0.0376449
ENSMUSG00000112964.1	E430024I08Rik	ENSMUSG00000039269.5	2300002M23Rik	0.936933	2.89738e-06
ENSMUSG00000038408.14	1700018A04Rik	ENSMUSG00000071398.8	2410004P03Rik	0.987593	0.0451448
ENSMUSG00000073535.5	Gm5532	ENSMUSG00000071398.8	2410004P03Rik	0.91112	0.0427174
ENSMUSG00000075025.10	Gm10804	ENSMUSG00000071398.8	2410004P03Rik	0.986607	0.0415253
ENSMUSG00000085733.1	Arhgap27os1	ENSMUSG00000071398.8	2410004P03Rik	0.885264	0.0276915
ENSMUSG00000092131.1	BC050972	ENSMUSG00000071398.8	2410004P03Rik	0.967483	0.030511
ENSMUSG00000097451.11	Rian	ENSMUSG00000071398.8	2410004P03Rik	0.825915	1.8099e-07
ENSMUSG00000102420.1	Gm37464	ENSMUSG00000071398.8	2410004P03Rik	0.968328	0.0399701
ENSMUSG00000107191.1	Gm43579	ENSMUSG00000071398.8	2410004P03Rik	0.862512	0.034077
ENSMUSG00000110101.1	Gm6249	ENSMUSG00000071398.8	2410004P03Rik	0.839189	0.018201
ENSMUSG00000112964.1	E430024I08Rik	ENSMUSG00000071398.8	2410004P03Rik	0.94364	6.06069e-05
ENSMUSG00000085786.1	Gm15987	ENSMUSG00000009114.17	2610028H24Rik	0.94481	0.0235005
ENSMUSG00000086370.9	Ftx	ENSMUSG00000009114.17	2610028H24Rik	0.83956	4.97115e-09
ENSMUSG00000097451.11	Rian	ENSMUSG00000009114.17	2610028H24Rik	0.961206	4.59065e-08
ENSMUSG00000099757.1	BE692007	ENSMUSG00000009114.17	2610028H24Rik	0.897827	0.00612094
ENSMUSG00000102559.1	Gm37570	ENSMUSG00000009114.17	2610028H24Rik	0.862789	0.000752854
ENSMUSG00000112117.1	Rmst	ENSMUSG00000009114.17	2610028H24Rik	0.951787	0.041112
ENSMUSG00000112964.1	E430024I08Rik	ENSMUSG00000009114.17	2610028H24Rik	0.882581	3.55186e-06
ENSMUSG00000113204.1	Gm46430	ENSMUSG00000009114.17	2610028H24Rik	0.870795	3.31589e-09
ENSMUSG00000113842.1	Gm48138	ENSMUSG00000009114.17	2610028H24Rik	0.814367	0.0120662
ENSMUSG00000112964.1	E430024I08Rik	ENSMUSG00000032057.9	4833427G06Rik	0.945656	7.77746e-06
ENSMUSG00000112964.1	E430024I08Rik	ENSMUSG00000032680.11	6820408C15Rik	0.8899	2.12286e-05
ENSMUSG00000086370.9	Ftx	ENSMUSG00000052595.8	A1cf	0.855647	3.04167e-08
ENSMUSG00000086825.1	Gm15675	ENSMUSG00000052595.8	A1cf	0.882256	0.000392236
ENSMUSG00000112964.1	E430024I08Rik	ENSMUSG00000052595.8	A1cf	0.871797	1.14541e-05
ENSMUSG00000113204.1	Gm46430	ENSMUSG00000052595.8	A1cf	0.815402	7.57965e-09
ENSMUSG00000115975.1	Gm49526	ENSMUSG00000052595.8	A1cf	0.80499	3.07596e-07
ENSMUSG00000071753.13	Cdr1os	ENSMUSG00000043122.7	A530016L24Rik	-0.841048	5.80309e-07
ENSMUSG00000075514.4	Gm13375	ENSMUSG00000043122.7	A530016L24Rik	0.971959	9.00392e-07
ENSMUSG00000078314.2	Gm14762	ENSMUSG00000043122.7	A530016L24Rik	-0.897992	5.38285e-07
ENSMUSG00000078706.4	Gm53	ENSMUSG00000043122.7	A530016L24Rik	-0.802041	6.43773e-07
ENSMUSG00000086432.1	B430119L08Rik	ENSMUSG00000043122.7	A530016L24Rik	0.831912	1.6062e-06
ENSMUSG00000093812.1	Gm5627	ENSMUSG00000043122.7	A530016L24Rik	0.904883	6.99156e-07
ENSMUSG00000097430.2	Gm10544	ENSMUSG00000043122.7	A530016L24Rik	0.94858	5.38232e-07
ENSMUSG00000097440.2	Gm6277	ENSMUSG00000043122.7	A530016L24Rik	0.881095	3.77853e-06
ENSMUSG00000097875.2	Gm26704	ENSMUSG00000043122.7	A530016L24Rik	-0.857774	5.64942e-07
ENSMUSG00000099137.1	Gm10603	ENSMUSG00000043122.7	A530016L24Rik	0.86106	9.24632e-07
ENSMUSG00000099349.7	1700047G03Rik	ENSMUSG00000043122.7	A530016L24Rik	0.848058	1.37622e-06
ENSMUSG00000100005.7	B130024G19Rik	ENSMUSG00000043122.7	A530016L24Rik	-0.858124	8.00475e-07
ENSMUSG00000110101.1	Gm6249	ENSMUSG00000043122.7	A530016L24Rik	-0.858119	5.27889e-07
ENSMUSG00000112794.1	Gm48878	ENSMUSG00000043122.7	A530016L24Rik	-0.929845	5.76994e-07
ENSMUSG00000114994.1	Gm49097	ENSMUSG00000043122.7	A530016L24Rik	-0.838277	5.57082e-07
ENSMUSG00000038408.14	1700018A04Rik	ENSMUSG00000057715.13	A830018L16Rik	0.907272	0.00577021
ENSMUSG00000073535.5	Gm5532	ENSMUSG00000057715.13	A830018L16Rik	0.835884	0.00367676
ENSMUSG00000075025.10	Gm10804	ENSMUSG00000057715.13	A830018L16Rik	0.929891	0.00465608
ENSMUSG00000085733.1	Arhgap27os1	ENSMUSG00000057715.13	A830018L16Rik	0.872916	0.00157041
ENSMUSG00000086370.9	Ftx	ENSMUSG00000057715.13	A830018L16Rik	0.801647	3.30762e-08
ENSMUSG00000086607.7	4930511M06Rik	ENSMUSG00000057715.13	A830018L16Rik	0.866875	0.0110649
ENSMUSG00000092131.1	BC050972	ENSMUSG00000057715.13	A830018L16Rik	0.904171	0.00223329
ENSMUSG00000097451.11	Rian	ENSMUSG00000057715.13	A830018L16Rik	0.844909	1.031e-07
ENSMUSG00000097875.2	Gm26704	ENSMUSG00000057715.13	A830018L16Rik	0.863182	0.0300296
ENSMUSG00000102420.1	Gm37464	ENSMUSG00000057715.13	A830018L16Rik	0.935747	0.00405243
ENSMUSG00000106093.1	Gm42722	ENSMUSG00000057715.13	A830018L16Rik	0.864736	0.00330683
ENSMUSG00000110427.1	4933406B17Rik	ENSMUSG00000057715.13	A830018L16Rik	0.874798	0.0291036
ENSMUSG00000112964.1	E430024I08Rik	ENSMUSG00000057715.13	A830018L16Rik	0.903377	1.9646e-05
ENSMUSG00000114994.1	Gm49097	ENSMUSG00000057715.13	A830018L16Rik	0.942357	0.018873
ENSMUSG00000086825.1	Gm15675	ENSMUSG00000027761.4	Aadac	0.826139	0.000961121
ENSMUSG00000112964.1	E430024I08Rik	ENSMUSG00000027761.4	Aadac	0.94596	0.00074685
ENSMUSG00000029878.6	Dbpht2	ENSMUSG00000029695.13	Aass	0.959538	0.0106227
ENSMUSG00000038408.14	1700018A04Rik	ENSMUSG00000029695.13	Aass	0.866159	0.00110771
ENSMUSG00000071753.13	Cdr1os	ENSMUSG00000029695.13	Aass	0.894245	0.00519288
ENSMUSG00000075025.10	Gm10804	ENSMUSG00000029695.13	Aass	0.868498	0.0010202
ENSMUSG00000085786.1	Gm15987	ENSMUSG00000029695.13	Aass	0.845435	0.0413045
ENSMUSG00000086607.7	4930511M06Rik	ENSMUSG00000029695.13	Aass	0.872723	0.00151986
ENSMUSG00000086825.1	Gm15675	ENSMUSG00000029695.13	Aass	0.860672	0.0015696
ENSMUSG00000090925.2	1810064F22Rik	ENSMUSG00000029695.13	Aass	0.894447	0.019611
ENSMUSG00000092131.1	BC050972	ENSMUSG00000029695.13	Aass	0.921436	0.000768507
ENSMUSG00000102420.1	Gm37464	ENSMUSG00000029695.13	Aass	0.874731	0.000977042
ENSMUSG00000106495.1	Gm42755	ENSMUSG00000029695.13	Aass	0.930755	0.0040021
ENSMUSG00000112964.1	E430024I08Rik	ENSMUSG00000029695.13	Aass	0.825416	0.00137147
ENSMUSG00000114196.1	Gm47547	ENSMUSG00000029695.13	Aass	0.845757	0.00892127
ENSMUSG00000114994.1	Gm49097	ENSMUSG00000029695.13	Aass	0.896152	0.00190856
ENSMUSG00000075514.4	Gm13375	ENSMUSG00000025375.15	Aatk	0.894322	0.000186269
ENSMUSG00000078314.2	Gm14762	ENSMUSG00000025375.15	Aatk	-0.842573	9.18947e-06
ENSMUSG00000086665.1	Gm13067	ENSMUSG00000025375.15	Aatk	0.813524	0.00028714
ENSMUSG00000093812.1	Gm5627	ENSMUSG00000025375.15	Aatk	0.826397	4.4224e-05
ENSMUSG00000097430.2	Gm10544	ENSMUSG00000025375.15	Aatk	0.910335	9.18485e-06
ENSMUSG00000099137.1	Gm10603	ENSMUSG00000025375.15	Aatk	0.948034	0.000242546
ENSMUSG00000099349.7	1700047G03Rik	ENSMUSG00000025375.15	Aatk	0.817368	0.00337714
ENSMUSG00000100005.7	B130024G19Rik	ENSMUSG00000025375.15	Aatk	-0.832744	9.04673e-05
ENSMUSG00000100910.1	Gm29128	ENSMUSG00000025375.15	Aatk	0.818968	9.57888e-06
ENSMUSG00000112794.1	Gm48878	ENSMUSG00000025375.15	Aatk	-0.904533	1.34342e-05
ENSMUSG00000085786.1	Gm15987	ENSMUSG00000118462.1	AC151602.1	0.948336	0.0297639
ENSMUSG00000086432.1	B430119L08Rik	ENSMUSG00000118462.1	AC151602.1	-0.817127	1.95341e-05
ENSMUSG00000097451.11	Rian	ENSMUSG00000118462.1	AC151602.1	0.898761	4.75648e-08
ENSMUSG00000099757.1	BE692007	ENSMUSG00000118462.1	AC151602.1	0.802222	0.00751959
ENSMUSG00000112117.1	Rmst	ENSMUSG00000118462.1	AC151602.1	0.974388	0.0436151
ENSMUSG00000112964.1	E430024I08Rik	ENSMUSG00000118462.1	AC151602.1	0.924892	3.82176e-06
ENSMUSG00000075514.4	Gm13375	ENSMUSG00000056938.16	Acbd4	0.89407	5.69188e-08
ENSMUSG00000078314.2	Gm14762	ENSMUSG00000056938.16	Acbd4	-0.881788	3.33191e-08
ENSMUSG00000086432.1	B430119L08Rik	ENSMUSG00000056938.16	Acbd4	0.857232	1.06685e-07
ENSMUSG00000093812.1	Gm5627	ENSMUSG00000056938.16	Acbd4	0.838149	4.38731e-08
ENSMUSG00000097430.2	Gm10544	ENSMUSG00000056938.16	Acbd4	0.912665	3.33158e-08
ENSMUSG00000097440.2	Gm6277	ENSMUSG00000056938.16	Acbd4	0.874018	2.71257e-07
ENSMUSG00000099137.1	Gm10603	ENSMUSG00000056938.16	Acbd4	0.860937	5.88673e-08
ENSMUSG00000099349.7	1700047G03Rik	ENSMUSG00000056938.16	Acbd4	0.884218	9.14935e-08
ENSMUSG00000100005.7	B130024G19Rik	ENSMUSG00000056938.16	Acbd4	-0.956048	5.03121e-08
ENSMUSG00000100910.1	Gm29128	ENSMUSG00000056938.16	Acbd4	0.832534	3.35901e-08
ENSMUSG00000101856.1	1700096K18Rik	ENSMUSG00000056938.16	Acbd4	0.885718	7.97161e-08
ENSMUSG00000110101.1	Gm6249	ENSMUSG00000056938.16	Acbd4	-0.837584	3.26529e-08
ENSMUSG00000112794.1	Gm48878	ENSMUSG00000056938.16	Acbd4	-0.956132	3.57936e-08
ENSMUSG00000029878.6	Dbpht2	ENSMUSG00000072949.6	Acot1	0.946182	0.0074927
ENSMUSG00000033731.9	3300002A11Rik	ENSMUSG00000072949.6	Acot1	0.954865	0.0265001
ENSMUSG00000038408.14	1700018A04Rik	ENSMUSG00000072949.6	Acot1	0.960313	0.0017913
ENSMUSG00000071753.13	Cdr1os	ENSMUSG00000072949.6	Acot1	0.848246	0.00489841
ENSMUSG00000075025.10	Gm10804	ENSMUSG00000072949.6	Acot1	0.944905	0.00170526
ENSMUSG00000078706.4	Gm53	ENSMUSG00000072949.6	Acot1	0.875257	0.0258042
ENSMUSG00000085786.1	Gm15987	ENSMUSG00000072949.6	Acot1	0.913357	0.0213605
ENSMUSG00000086607.7	4930511M06Rik	ENSMUSG00000072949.6	Acot1	0.898838	0.00223104
ENSMUSG00000086822.2	5330413P13Rik	ENSMUSG00000072949.6	Acot1	0.906793	0.00389339
ENSMUSG00000090925.2	1810064F22Rik	ENSMUSG00000072949.6	Acot1	0.927242	0.0116412
ENSMUSG00000092131.1	BC050972	ENSMUSG00000072949.6	Acot1	0.96146	0.00142904
ENSMUSG00000097875.2	Gm26704	ENSMUSG00000072949.6	Acot1	0.847389	0.00306912
ENSMUSG00000102420.1	Gm37464	ENSMUSG00000072949.6	Acot1	0.940149	0.00166829
ENSMUSG00000106495.1	Gm42755	ENSMUSG00000072949.6	Acot1	0.888487	0.00395028
ENSMUSG00000109311.1	AI314278	ENSMUSG00000072949.6	Acot1	0.889059	0.0242457
ENSMUSG00000110427.1	4933406B17Rik	ENSMUSG00000072949.6	Acot1	0.866308	0.00295127
ENSMUSG00000112964.1	E430024I08Rik	ENSMUSG00000072949.6	Acot1	0.865622	0.0184438
ENSMUSG00000114196.1	Gm47547	ENSMUSG00000072949.6	Acot1	0.937328	0.00672403
ENSMUSG00000114994.1	Gm49097	ENSMUSG00000072949.6	Acot1	0.930672	0.00255426
ENSMUSG00000099881.1	2810013P06Rik	ENSMUSG00000021228.15	Acot3	0.863984	3.03825e-08
ENSMUSG00000093812.1	Gm5627	ENSMUSG00000042540.12	Acot5	-0.840101	0.00918865
ENSMUSG00000097970.1	Gm27028	ENSMUSG00000042540.12	Acot5	0.842323	1.34137e-06
ENSMUSG00000099349.7	1700047G03Rik	ENSMUSG00000042540.12	Acot5	-0.932177	0.000243003
ENSMUSG00000099881.1	2810013P06Rik	ENSMUSG00000042540.12	Acot5	0.837898	5.07974e-09
ENSMUSG00000110101.1	Gm6249	ENSMUSG00000042540.12	Acot5	0.808595	0.034338
ENSMUSG00000111840.1	Gm48832	ENSMUSG00000042540.12	Acot5	0.930864	7.94939e-05
ENSMUSG00000073535.5	Gm5532	ENSMUSG00000021751.13	Acox2	0.910939	0.0471611
ENSMUSG00000085733.1	Arhgap27os1	ENSMUSG00000021751.13	Acox2	0.957567	0.0126674
ENSMUSG00000092090.2	Gm3294	ENSMUSG00000021751.13	Acox2	0.819669	0.0122513
ENSMUSG00000092131.1	BC050972	ENSMUSG00000021751.13	Acox2	0.942029	0.0226603
ENSMUSG00000097451.11	Rian	ENSMUSG00000021751.13	Acox2	0.847902	5.43772e-08
ENSMUSG00000099757.1	BE692007	ENSMUSG00000021751.13	Acox2	0.819489	0.0165859
ENSMUSG00000107191.1	Gm43579	ENSMUSG00000021751.13	Acox2	0.877298	0.032944
ENSMUSG00000110101.1	Gm6249	ENSMUSG00000021751.13	Acox2	0.817734	0.00282398
ENSMUSG00000112964.1	E430024I08Rik	ENSMUSG00000021751.13	Acox2	0.934346	4.99874e-06
ENSMUSG00000113204.1	Gm46430	ENSMUSG00000021751.13	Acox2	0.807362	3.87027e-09
ENSMUSG00000029878.6	Dbpht2	ENSMUSG00000032281.11	Acsbg1	0.915469	0.0164158
ENSMUSG00000033731.9	3300002A11Rik	ENSMUSG00000032281.11	Acsbg1	0.979855	0.0190101
ENSMUSG00000038408.14	1700018A04Rik	ENSMUSG00000032281.11	Acsbg1	0.948943	0.0139781
ENSMUSG00000071753.13	Cdr1os	ENSMUSG00000032281.11	Acsbg1	0.904146	0.0159429
ENSMUSG00000073535.5	Gm5532	ENSMUSG00000032281.11	Acsbg1	0.851807	0.014047
ENSMUSG00000075025.10	Gm10804	ENSMUSG00000032281.11	Acsbg1	0.974318	0.0139019
ENSMUSG00000078706.4	Gm53	ENSMUSG00000032281.11	Acsbg1	0.967301	0.0195594
ENSMUSG00000085733.1	Arhgap27os1	ENSMUSG00000032281.11	Acsbg1	0.922708	0.0135473
ENSMUSG00000085786.1	Gm15987	ENSMUSG00000032281.11	Acsbg1	0.97166	0.0198836
ENSMUSG00000086607.7	4930511M06Rik	ENSMUSG00000032281.11	Acsbg1	0.883477	0.0144506
ENSMUSG00000086822.2	5330413P13Rik	ENSMUSG00000032281.11	Acsbg1	0.929663	0.0154304
ENSMUSG00000090925.2	1810064F22Rik	ENSMUSG00000032281.11	Acsbg1	0.989081	0.0174644
ENSMUSG00000092090.2	Gm3294	ENSMUSG00000032281.11	Acsbg1	0.871022	0.0134824
ENSMUSG00000092131.1	BC050972	ENSMUSG00000032281.11	Acsbg1	0.941883	0.0136001
ENSMUSG00000097875.2	Gm26704	ENSMUSG00000032281.11	Acsbg1	0.950939	0.0151054
ENSMUSG00000102420.1	Gm37464	ENSMUSG00000032281.11	Acsbg1	0.994931	0.0138836
ENSMUSG00000106093.1	Gm42722	ENSMUSG00000032281.11	Acsbg1	0.870332	0.0139226
ENSMUSG00000106495.1	Gm42755	ENSMUSG00000032281.11	Acsbg1	0.952284	0.0152631
ENSMUSG00000107191.1	Gm43579	ENSMUSG00000032281.11	Acsbg1	0.905016	0.0137098
ENSMUSG00000109311.1	AI314278	ENSMUSG00000032281.11	Acsbg1	0.928613	0.0195534
ENSMUSG00000109644.1	0610005C13Rik	ENSMUSG00000032281.11	Acsbg1	0.851787	0.017801
ENSMUSG00000110101.1	Gm6249	ENSMUSG00000032281.11	Acsbg1	0.88071	0.0131087
ENSMUSG00000110427.1	4933406B17Rik	ENSMUSG00000032281.11	Acsbg1	0.960958	0.0149524
ENSMUSG00000112117.1	Rmst	ENSMUSG00000032281.11	Acsbg1	0.998274	0.046794
ENSMUSG00000114196.1	Gm47547	ENSMUSG00000032281.11	Acsbg1	0.996497	0.0162881
ENSMUSG00000114994.1	Gm49097	ENSMUSG00000032281.11	Acsbg1	0.977708	0.0146594
ENSMUSG00000033731.9	3300002A11Rik	ENSMUSG00000020926.16	Adam11	0.824396	0.0226748
ENSMUSG00000075025.10	Gm10804	ENSMUSG00000020926.16	Adam11	0.823664	0.000426094
ENSMUSG00000078706.4	Gm53	ENSMUSG00000020926.16	Adam11	0.87888	0.0202639
ENSMUSG00000085733.1	Arhgap27os1	ENSMUSG00000020926.16	Adam11	0.876142	0.000301586
ENSMUSG00000085786.1	Gm15987	ENSMUSG00000020926.16	Adam11	0.898184	0.0135575
ENSMUSG00000086822.2	5330413P13Rik	ENSMUSG00000020926.16	Adam11	0.854385	0.00139042
ENSMUSG00000086851.1	A430108G06Rik	ENSMUSG00000020926.16	Adam11	0.949797	0.000923313
ENSMUSG00000090925.2	1810064F22Rik	ENSMUSG00000020926.16	Adam11	0.82774	0.00697382
ENSMUSG00000092090.2	Gm3294	ENSMUSG00000020926.16	Adam11	0.974823	0.000293599
ENSMUSG00000097451.11	Rian	ENSMUSG00000020926.16	Adam11	0.964569	1.70931e-06
ENSMUSG00000097875.2	Gm26704	ENSMUSG00000020926.16	Adam11	0.902243	0.000945144
ENSMUSG00000100910.1	Gm29128	ENSMUSG00000020926.16	Adam11	-0.802714	0.000372307
ENSMUSG00000102420.1	Gm37464	ENSMUSG00000020926.16	Adam11	0.855202	0.000409608
ENSMUSG00000102559.1	Gm37570	ENSMUSG00000020926.16	Adam11	0.89592	0.035391
ENSMUSG00000104488.1	Gm38062	ENSMUSG00000020926.16	Adam11	0.850957	0.00107619
ENSMUSG00000106093.1	Gm42722	ENSMUSG00000020926.16	Adam11	0.812876	0.000394641
ENSMUSG00000107191.1	Gm43579	ENSMUSG00000020926.16	Adam11	0.957032	0.000360764
ENSMUSG00000107944.1	Gm44280	ENSMUSG00000020926.16	Adam11	0.819277	0.000890101
ENSMUSG00000108560.1	Gm44695	ENSMUSG00000020926.16	Adam11	0.815041	0.00699742
ENSMUSG00000109284.1	B230311B06Rik	ENSMUSG00000020926.16	Adam11	-0.80033	0.00057226
ENSMUSG00000109644.1	0610005C13Rik	ENSMUSG00000020926.16	Adam11	0.876693	0.00489738
ENSMUSG00000110101.1	Gm6249	ENSMUSG00000020926.16	Adam11	0.920849	0.000221116
ENSMUSG00000110427.1	4933406B17Rik	ENSMUSG00000020926.16	Adam11	0.923128	0.000918351
ENSMUSG00000111340.1	Gm47171	ENSMUSG00000020926.16	Adam11	0.896027	0.000265372
ENSMUSG00000113842.1	Gm48138	ENSMUSG00000020926.16	Adam11	0.827471	0.00631316
ENSMUSG00000114196.1	Gm47547	ENSMUSG00000020926.16	Adam11	0.886266	0.00322969
ENSMUSG00000114994.1	Gm49097	ENSMUSG00000020926.16	Adam11	0.826694	0.000752467
ENSMUSG00000116397.1	Gm49525	ENSMUSG00000020926.16	Adam11	0.825616	0.00678761
ENSMUSG00000073535.5	Gm5532	ENSMUSG00000022449.14	Adamts20	0.878258	0.0398864
ENSMUSG00000075025.10	Gm10804	ENSMUSG00000022449.14	Adamts20	0.939017	0.0439278
ENSMUSG00000085733.1	Arhgap27os1	ENSMUSG00000022449.14	Adamts20	0.876514	0.0168544
ENSMUSG00000092090.2	Gm3294	ENSMUSG00000022449.14	Adamts20	0.885442	0.0159778
ENSMUSG00000092131.1	BC050972	ENSMUSG00000022449.14	Adamts20	0.865822	0.0226301
ENSMUSG00000097451.11	Rian	ENSMUSG00000022449.14	Adamts20	0.872873	7.19966e-08
ENSMUSG00000102420.1	Gm37464	ENSMUSG00000022449.14	Adamts20	0.942271	0.0395763
ENSMUSG00000107191.1	Gm43579	ENSMUSG00000022449.14	Adamts20	0.933514	0.0287546
ENSMUSG00000110101.1	Gm6249	ENSMUSG00000022449.14	Adamts20	0.856741	0.00687269
ENSMUSG00000112964.1	E430024I08Rik	ENSMUSG00000022449.14	Adamts20	0.963061	9.17485e-06
ENSMUSG00000113204.1	Gm46430	ENSMUSG00000022449.14	Adamts20	0.875867	5.84305e-09
ENSMUSG00000033731.9	3300002A11Rik	ENSMUSG00000050994.20	Adgb	0.837418	0.0106248
ENSMUSG00000038408.14	1700018A04Rik	ENSMUSG00000050994.20	Adgb	0.803607	0.000353184
ENSMUSG00000075025.10	Gm10804	ENSMUSG00000050994.20	Adgb	0.877529	0.000332174
ENSMUSG00000085733.1	Arhgap27os1	ENSMUSG00000050994.20	Adgb	0.89104	0.000250274
ENSMUSG00000085786.1	Gm15987	ENSMUSG00000050994.20	Adgb	0.922103	0.00652056
ENSMUSG00000086822.2	5330413P13Rik	ENSMUSG00000050994.20	Adgb	0.902774	0.000896734
ENSMUSG00000086851.1	A430108G06Rik	ENSMUSG00000050994.20	Adgb	0.832603	0.000642992
ENSMUSG00000090925.2	1810064F22Rik	ENSMUSG00000050994.20	Adgb	0.843425	0.00359547
ENSMUSG00000092090.2	Gm3294	ENSMUSG00000050994.20	Adgb	0.933995	0.000244211
ENSMUSG00000097451.11	Rian	ENSMUSG00000050994.20	Adgb	0.955387	4.15898e-06
ENSMUSG00000099757.1	BE692007	ENSMUSG00000050994.20	Adgb	0.904296	0.0228499
ENSMUSG00000102420.1	Gm37464	ENSMUSG00000050994.20	Adgb	0.888375	0.000322034
ENSMUSG00000107191.1	Gm43579	ENSMUSG00000050994.20	Adgb	0.955685	0.000289398
ENSMUSG00000110427.1	4933406B17Rik	ENSMUSG00000050994.20	Adgb	0.966397	0.000634071
ENSMUSG00000112964.1	E430024I08Rik	ENSMUSG00000050994.20	Adgb	0.856168	0.0175618
ENSMUSG00000114196.1	Gm47547	ENSMUSG00000050994.20	Adgb	0.88592	0.00182894
ENSMUSG00000029878.6	Dbpht2	ENSMUSG00000031298.15	Adgrg2	0.848778	2.31362e-05
ENSMUSG00000033731.9	3300002A11Rik	ENSMUSG00000031298.15	Adgrg2	0.944288	2.44891e-05
ENSMUSG00000038408.14	1700018A04Rik	ENSMUSG00000031298.15	Adgrg2	0.923972	2.17546e-05
ENSMUSG00000071753.13	Cdr1os	ENSMUSG00000031298.15	Adgrg2	0.840583	2.28772e-05
ENSMUSG00000073535.5	Gm5532	ENSMUSG00000031298.15	Adgrg2	0.908892	2.17955e-05
ENSMUSG00000075025.10	Gm10804	ENSMUSG00000031298.15	Adgrg2	0.919735	2.17093e-05
ENSMUSG00000075514.4	Gm13375	ENSMUSG00000031298.15	Adgrg2	-0.850871	3.25113e-05
ENSMUSG00000078706.4	Gm53	ENSMUSG00000031298.15	Adgrg2	0.906602	2.47585e-05
ENSMUSG00000085733.1	Arhgap27os1	ENSMUSG00000031298.15	Adgrg2	0.931744	2.14967e-05
ENSMUSG00000085786.1	Gm15987	ENSMUSG00000031298.15	Adgrg2	0.941211	2.49128e-05
ENSMUSG00000086370.9	Ftx	ENSMUSG00000031298.15	Adgrg2	0.803026	6.42012e-05
ENSMUSG00000086607.7	4930511M06Rik	ENSMUSG00000031298.15	Adgrg2	0.835574	2.20324e-05
ENSMUSG00000086822.2	5330413P13Rik	ENSMUSG00000031298.15	Adgrg2	0.912287	2.25923e-05
ENSMUSG00000086851.1	A430108G06Rik	ENSMUSG00000031298.15	Adgrg2	0.800083	2.24362e-05
ENSMUSG00000090925.2	1810064F22Rik	ENSMUSG00000031298.15	Adgrg2	0.896768	2.36951e-05
ENSMUSG00000092090.2	Gm3294	ENSMUSG00000031298.15	Adgrg2	0.822679	2.14573e-05
ENSMUSG00000092131.1	BC050972	ENSMUSG00000031298.15	Adgrg2	0.867395	2.15285e-05
ENSMUSG00000093812.1	Gm5627	ENSMUSG00000031298.15	Adgrg2	-0.842677	2.65169e-05
ENSMUSG00000097373.1	Gm26877	ENSMUSG00000031298.15	Adgrg2	-0.842469	2.17026e-05
ENSMUSG00000097451.11	Rian	ENSMUSG00000031298.15	Adgrg2	0.85403	0.000180596
ENSMUSG00000097875.2	Gm26704	ENSMUSG00000031298.15	Adgrg2	0.921161	2.24089e-05
ENSMUSG00000100910.1	Gm29128	ENSMUSG00000031298.15	Adgrg2	-0.829738	2.17043e-05
ENSMUSG00000102420.1	Gm37464	ENSMUSG00000031298.15	Adgrg2	0.918702	2.16984e-05
ENSMUSG00000102559.1	Gm37570	ENSMUSG00000031298.15	Adgrg2	0.904233	2.62312e-05
ENSMUSG00000104488.1	Gm38062	ENSMUSG00000031298.15	Adgrg2	0.809445	2.26391e-05
ENSMUSG00000106093.1	Gm42722	ENSMUSG00000031298.15	Adgrg2	0.827646	2.17217e-05
ENSMUSG00000106495.1	Gm42755	ENSMUSG00000031298.15	Adgrg2	0.893298	2.24982e-05
ENSMUSG00000107191.1	Gm43579	ENSMUSG00000031298.15	Adgrg2	0.860056	2.15945e-05
ENSMUSG00000109284.1	B230311B06Rik	ENSMUSG00000031298.15	Adgrg2	-0.849223	2.21067e-05
ENSMUSG00000109311.1	AI314278	ENSMUSG00000031298.15	Adgrg2	0.890224	2.47546e-05
ENSMUSG00000109644.1	0610005C13Rik	ENSMUSG00000031298.15	Adgrg2	0.86344	2.38685e-05
ENSMUSG00000110101.1	Gm6249	ENSMUSG00000031298.15	Adgrg2	0.958065	2.12291e-05
ENSMUSG00000110427.1	4933406B17Rik	ENSMUSG00000031298.15	Adgrg2	0.883541	2.23218e-05
ENSMUSG00000112117.1	Rmst	ENSMUSG00000031298.15	Adgrg2	0.909316	3.54003e-05
ENSMUSG00000112964.1	E430024I08Rik	ENSMUSG00000031298.15	Adgrg2	0.844632	5.38986e-05
ENSMUSG00000113842.1	Gm48138	ENSMUSG00000031298.15	Adgrg2	0.808535	2.44057e-05
ENSMUSG00000114196.1	Gm47547	ENSMUSG00000031298.15	Adgrg2	0.932628	2.30667e-05
ENSMUSG00000114994.1	Gm49097	ENSMUSG00000031298.15	Adgrg2	0.936826	2.21535e-05
ENSMUSG00000115150.1	Gm10370	ENSMUSG00000031298.15	Adgrg2	-0.873466	2.13502e-05
ENSMUSG00000115240.1	Gm5144	ENSMUSG00000031298.15	Adgrg2	-0.807154	2.4975e-05
ENSMUSG00000086825.1	Gm15675	ENSMUSG00000036231.5	Agr3	0.838505	0.000329515
ENSMUSG00000112117.1	Rmst	ENSMUSG00000036231.5	Agr3	0.963806	0.0497015
ENSMUSG00000112964.1	E430024I08Rik	ENSMUSG00000036231.5	Agr3	0.940944	5.51798e-06
ENSMUSG00000085786.1	Gm15987	ENSMUSG00000089678.8	Agxt2	0.840032	0.0121476
ENSMUSG00000086370.9	Ftx	ENSMUSG00000089678.8	Agxt2	0.846819	3.23027e-09
ENSMUSG00000086432.1	B430119L08Rik	ENSMUSG00000089678.8	Agxt2	-0.803412	1.53702e-05
ENSMUSG00000097451.11	Rian	ENSMUSG00000089678.8	Agxt2	0.907264	4.21606e-08
ENSMUSG00000099757.1	BE692007	ENSMUSG00000089678.8	Agxt2	0.928352	0.00343493
ENSMUSG00000102559.1	Gm37570	ENSMUSG00000089678.8	Agxt2	0.84403	0.000173179
ENSMUSG00000108560.1	Gm44695	ENSMUSG00000089678.8	Agxt2	0.845738	0.00242012
ENSMUSG00000110101.1	Gm6249	ENSMUSG00000089678.8	Agxt2	0.905371	0.0373249
ENSMUSG00000112117.1	Rmst	ENSMUSG00000089678.8	Agxt2	0.877314	0.0394565
ENSMUSG00000113204.1	Gm46430	ENSMUSG00000089678.8	Agxt2	0.805988	2.82779e-09
ENSMUSG00000113842.1	Gm48138	ENSMUSG00000089678.8	Agxt2	0.82541	0.00244769
ENSMUSG00000116397.1	Gm49525	ENSMUSG00000089678.8	Agxt2	0.838334	0.0139674
ENSMUSG00000097451.11	Rian	ENSMUSG00000041323.6	Ak7	0.853407	2.75311e-06
ENSMUSG00000112964.1	E430024I08Rik	ENSMUSG00000041323.6	Ak7	0.966782	0.00383402
ENSMUSG00000113204.1	Gm46430	ENSMUSG00000041323.6	Ak7	0.801237	1.39937e-06
ENSMUSG00000097451.11	Rian	ENSMUSG00000091415.5	Ak9	0.871278	2.15363e-07
ENSMUSG00000110101.1	Gm6249	ENSMUSG00000091415.5	Ak9	0.860888	0.0384793
ENSMUSG00000112964.1	E430024I08Rik	ENSMUSG00000091415.5	Ak9	0.947312	8.22737e-05
ENSMUSG00000071753.13	Cdr1os	ENSMUSG00000029368.10	Alb	-0.834509	6.61472e-06
ENSMUSG00000075514.4	Gm13375	ENSMUSG00000029368.10	Alb	0.816683	1.84074e-05
ENSMUSG00000078706.4	Gm53	ENSMUSG00000029368.10	Alb	-0.881546	8.52125e-06
ENSMUSG00000085733.1	Arhgap27os1	ENSMUSG00000029368.10	Alb	-0.865192	5.49054e-06
ENSMUSG00000086370.9	Ftx	ENSMUSG00000029368.10	Alb	-0.897314	0.000147119
ENSMUSG00000086851.1	A430108G06Rik	ENSMUSG00000029368.10	Alb	-0.81737	6.21394e-06
ENSMUSG00000090925.2	1810064F22Rik	ENSMUSG00000029368.10	Alb	-0.801836	7.44853e-06
ENSMUSG00000092090.2	Gm3294	ENSMUSG00000029368.10	Alb	-0.815057	5.46408e-06
ENSMUSG00000097451.11	Rian	ENSMUSG00000029368.10	Alb	-0.818009	0.00447394
ENSMUSG00000097875.2	Gm26704	ENSMUSG00000029368.10	Alb	-0.941192	6.20048e-06
ENSMUSG00000099757.1	BE692007	ENSMUSG00000029368.10	Alb	-0.847574	1.00868e-05
ENSMUSG00000100005.7	B130024G19Rik	ENSMUSG00000029368.10	Alb	-0.870237	1.39236e-05
ENSMUSG00000102559.1	Gm37570	ENSMUSG00000029368.10	Alb	-0.896428	9.72668e-06
ENSMUSG00000104488.1	Gm38062	ENSMUSG00000029368.10	Alb	-0.848749	6.36549e-06
ENSMUSG00000106093.1	Gm42722	ENSMUSG00000029368.10	Alb	-0.902257	5.65766e-06
ENSMUSG00000106495.1	Gm42755	ENSMUSG00000029368.10	Alb	-0.803386	6.33509e-06
ENSMUSG00000107944.1	Gm44280	ENSMUSG00000029368.10	Alb	-0.847674	6.18332e-06
ENSMUSG00000108560.1	Gm44695	ENSMUSG00000029368.10	Alb	-0.892926	7.97047e-06
ENSMUSG00000109284.1	B230311B06Rik	ENSMUSG00000029368.10	Alb	0.898427	5.94053e-06
ENSMUSG00000109644.1	0610005C13Rik	ENSMUSG00000029368.10	Alb	-0.908914	7.4602e-06
ENSMUSG00000110101.1	Gm6249	ENSMUSG00000029368.10	Alb	-0.944337	5.29775e-06
ENSMUSG00000111340.1	Gm47171	ENSMUSG00000029368.10	Alb	-0.960597	5.39982e-06
ENSMUSG00000112117.1	Rmst	ENSMUSG00000029368.10	Alb	-0.81293	3.21691e-05
ENSMUSG00000113842.1	Gm48138	ENSMUSG00000029368.10	Alb	-0.86929	7.88271e-06
ENSMUSG00000114196.1	Gm47547	ENSMUSG00000029368.10	Alb	-0.807564	6.84705e-06
ENSMUSG00000114994.1	Gm49097	ENSMUSG00000029368.10	Alb	-0.843856	6.00794e-06
ENSMUSG00000115240.1	Gm5144	ENSMUSG00000029368.10	Alb	0.882563	8.49619e-06
ENSMUSG00000115975.1	Gm49526	ENSMUSG00000029368.10	Alb	-0.882568	0.000105139
ENSMUSG00000116397.1	Gm49525	ENSMUSG00000029368.10	Alb	-0.879346	7.84527e-06
ENSMUSG00000086665.1	Gm13067	ENSMUSG00000030695.16	Aldoa	0.824927	0.00105578
ENSMUSG00000097440.2	Gm6277	ENSMUSG00000030695.16	Aldoa	0.922902	0.00116449
ENSMUSG00000099137.1	Gm10603	ENSMUSG00000030695.16	Aldoa	0.907729	0.00105273
ENSMUSG00000097440.2	Gm6277	ENSMUSG00000059343.4	Aldoart1	0.913009	0.0340218
ENSMUSG00000029878.6	Dbpht2	ENSMUSG00000028307.9	Aldob	0.973588	0.0146332
ENSMUSG00000033731.9	3300002A11Rik	ENSMUSG00000028307.9	Aldob	0.919237	0.0306826
ENSMUSG00000038408.14	1700018A04Rik	ENSMUSG00000028307.9	Aldob	0.892423	0.00652438
ENSMUSG00000071753.13	Cdr1os	ENSMUSG00000028307.9	Aldob	0.951492	0.0119438
ENSMUSG00000075025.10	Gm10804	ENSMUSG00000028307.9	Aldob	0.895682	0.00634752
ENSMUSG00000078706.4	Gm53	ENSMUSG00000028307.9	Aldob	0.882727	0.03176
ENSMUSG00000085786.1	Gm15987	ENSMUSG00000028307.9	Aldob	0.892011	0.0304846
ENSMUSG00000086607.7	4930511M06Rik	ENSMUSG00000028307.9	Aldob	0.851233	0.0075209
ENSMUSG00000086825.1	Gm15675	ENSMUSG00000028307.9	Aldob	0.835927	0.00850951
ENSMUSG00000090925.2	1810064F22Rik	ENSMUSG00000028307.9	Aldob	0.945419	0.0192631
ENSMUSG00000092131.1	BC050972	ENSMUSG00000028307.9	Aldob	0.934605	0.00572141
ENSMUSG00000097875.2	Gm26704	ENSMUSG00000028307.9	Aldob	0.848479	0.00916118
ENSMUSG00000102420.1	Gm37464	ENSMUSG00000028307.9	Aldob	0.918086	0.00628598
ENSMUSG00000106093.1	Gm42722	ENSMUSG00000028307.9	Aldob	0.860118	0.00630629
ENSMUSG00000106495.1	Gm42755	ENSMUSG00000028307.9	Aldob	0.969226	0.0101618
ENSMUSG00000109311.1	AI314278	ENSMUSG00000028307.9	Aldob	0.962929	0.0309842
ENSMUSG00000114196.1	Gm47547	ENSMUSG00000028307.9	Aldob	0.902374	0.0138772
ENSMUSG00000114994.1	Gm49097	ENSMUSG00000028307.9	Aldob	0.954287	0.00809847
ENSMUSG00000038408.14	1700018A04Rik	ENSMUSG00000017390.15	Aldoc	0.958615	0.00685523
ENSMUSG00000071753.13	Cdr1os	ENSMUSG00000017390.15	Aldoc	0.869242	0.0470039
ENSMUSG00000073535.5	Gm5532	ENSMUSG00000017390.15	Aldoc	0.814817	0.00595862
ENSMUSG00000075025.10	Gm10804	ENSMUSG00000017390.15	Aldoc	0.954776	0.00613715
ENSMUSG00000085733.1	Arhgap27os1	ENSMUSG00000017390.15	Aldoc	0.834258	0.00361979
ENSMUSG00000086607.7	4930511M06Rik	ENSMUSG00000017390.15	Aldoc	0.920005	0.0104207
ENSMUSG00000086822.2	5330413P13Rik	ENSMUSG00000017390.15	Aldoc	0.917594	0.0315457
ENSMUSG00000092131.1	BC050972	ENSMUSG00000017390.15	Aldoc	0.967788	0.00417061
ENSMUSG00000097875.2	Gm26704	ENSMUSG00000017390.15	Aldoc	0.839961	0.0193832
ENSMUSG00000102420.1	Gm37464	ENSMUSG00000017390.15	Aldoc	0.949225	0.00578459
ENSMUSG00000106495.1	Gm42755	ENSMUSG00000017390.15	Aldoc	0.91539	0.0335207
ENSMUSG00000110427.1	4933406B17Rik	ENSMUSG00000017390.15	Aldoc	0.876765	0.0184366
ENSMUSG00000112964.1	E430024I08Rik	ENSMUSG00000017390.15	Aldoc	0.873767	0.000103125
ENSMUSG00000114994.1	Gm49097	ENSMUSG00000017390.15	Aldoc	0.941434	0.0139688
ENSMUSG00000029878.6	Dbpht2	ENSMUSG00000000320.10	Alox12	0.943103	0.0464033
ENSMUSG00000038408.14	1700018A04Rik	ENSMUSG00000000320.10	Alox12	0.97037	0.0058744
ENSMUSG00000071753.13	Cdr1os	ENSMUSG00000000320.10	Alox12	0.870644	0.0260773
ENSMUSG00000073535.5	Gm5532	ENSMUSG00000000320.10	Alox12	0.849676	0.00546152
ENSMUSG00000075025.10	Gm10804	ENSMUSG00000000320.10	Alox12	0.979964	0.00542891
ENSMUSG00000085733.1	Arhgap27os1	ENSMUSG00000000320.10	Alox12	0.881935	0.00374618
ENSMUSG00000086607.7	4930511M06Rik	ENSMUSG00000000320.10	Alox12	0.930375	0.00813858
ENSMUSG00000086822.2	5330413P13Rik	ENSMUSG00000000320.10	Alox12	0.938324	0.0188481
ENSMUSG00000092090.2	Gm3294	ENSMUSG00000000320.10	Alox12	0.813366	0.00361814
ENSMUSG00000092131.1	BC050972	ENSMUSG00000000320.10	Alox12	0.975889	0.00410515
ENSMUSG00000097451.11	Rian	ENSMUSG00000000320.10	Alox12	0.801207	5.15956e-07
ENSMUSG00000097875.2	Gm26704	ENSMUSG00000000320.10	Alox12	0.88722	0.0131083
ENSMUSG00000102420.1	Gm37464	ENSMUSG00000000320.10	Alox12	0.982852	0.0052242
ENSMUSG00000106495.1	Gm42755	ENSMUSG00000000320.10	Alox12	0.920684	0.0194884
ENSMUSG00000107191.1	Gm43579	ENSMUSG00000000320.10	Alox12	0.866589	0.0045312
ENSMUSG00000110101.1	Gm6249	ENSMUSG00000000320.10	Alox12	0.818534	0.00261867
ENSMUSG00000110427.1	4933406B17Rik	ENSMUSG00000000320.10	Alox12	0.935932	0.0124762
ENSMUSG00000112964.1	E430024I08Rik	ENSMUSG00000000320.10	Alox12	0.921257	0.00046598
ENSMUSG00000114196.1	Gm47547	ENSMUSG00000000320.10	Alox12	0.974939	0.0403737
ENSMUSG00000114994.1	Gm49097	ENSMUSG00000000320.10	Alox12	0.951379	0.0100664
ENSMUSG00000085786.1	Gm15987	ENSMUSG00000021986.9	Amer2	0.933882	0.00518847
ENSMUSG00000112117.1	Rmst	ENSMUSG00000021986.9	Amer2	0.937051	0.0335071
ENSMUSG00000112964.1	E430024I08Rik	ENSMUSG00000021986.9	Amer2	0.951254	2.33263e-06
ENSMUSG00000078314.2	Gm14762	ENSMUSG00000027460.7	Angpt4	0.808344	7.44795e-05
ENSMUSG00000093812.1	Gm5627	ENSMUSG00000027460.7	Angpt4	-0.857401	0.0165812
ENSMUSG00000100910.1	Gm29128	ENSMUSG00000027460.7	Angpt4	-0.95008	8.47152e-05
ENSMUSG00000102559.1	Gm37570	ENSMUSG00000027460.7	Angpt4	0.842133	0.00806432
ENSMUSG00000106795.3	Gm43050	ENSMUSG00000027460.7	Angpt4	-0.855131	6.52842e-05
ENSMUSG00000109556.1	Gm38843	ENSMUSG00000027460.7	Angpt4	-0.833942	5.68974e-05
ENSMUSG00000110101.1	Gm6249	ENSMUSG00000027460.7	Angpt4	0.830693	5.14705e-05
ENSMUSG00000112794.1	Gm48878	ENSMUSG00000027460.7	Angpt4	0.85984	0.000265373
ENSMUSG00000115150.1	Gm10370	ENSMUSG00000027460.7	Angpt4	-0.869249	5.88239e-05
ENSMUSG00000115240.1	Gm5144	ENSMUSG00000027460.7	Angpt4	-0.813421	0.00315065
ENSMUSG00000092090.2	Gm3294	ENSMUSG00000047773.15	Ankfn1	0.860156	0.0467041
ENSMUSG00000112964.1	E430024I08Rik	ENSMUSG00000047773.15	Ankfn1	0.90488	2.15755e-05
ENSMUSG00000029878.6	Dbpht2	ENSMUSG00000041343.19	Ankrd42	0.873436	0.000138302
ENSMUSG00000033731.9	3300002A11Rik	ENSMUSG00000041343.19	Ankrd42	0.93846	0.000551948
ENSMUSG00000038408.14	1700018A04Rik	ENSMUSG00000041343.19	Ankrd42	0.965468	3.52587e-05
ENSMUSG00000073535.5	Gm5532	ENSMUSG00000041343.19	Ankrd42	0.945242	3.35837e-05
ENSMUSG00000075025.10	Gm10804	ENSMUSG00000041343.19	Ankrd42	0.960103	3.37183e-05
ENSMUSG00000085733.1	Arhgap27os1	ENSMUSG00000041343.19	Ankrd42	0.866509	2.74719e-05
ENSMUSG00000085786.1	Gm15987	ENSMUSG00000041343.19	Ankrd42	0.872513	0.00031392
ENSMUSG00000086607.7	4930511M06Rik	ENSMUSG00000041343.19	Ankrd42	0.974973	4.21115e-05
ENSMUSG00000086822.2	5330413P13Rik	ENSMUSG00000041343.19	Ankrd42	0.959552	7.01029e-05
ENSMUSG00000090925.2	1810064F22Rik	ENSMUSG00000041343.19	Ankrd42	0.861779	0.000209432
ENSMUSG00000092131.1	BC050972	ENSMUSG00000041343.19	Ankrd42	0.94511	2.8913e-05
ENSMUSG00000102420.1	Gm37464	ENSMUSG00000041343.19	Ankrd42	0.918009	3.29649e-05
ENSMUSG00000107191.1	Gm43579	ENSMUSG00000041343.19	Ankrd42	0.865649	3.05092e-05
ENSMUSG00000109311.1	AI314278	ENSMUSG00000041343.19	Ankrd42	0.851448	0.000418335
ENSMUSG00000110427.1	4933406B17Rik	ENSMUSG00000041343.19	Ankrd42	0.905486	5.40941e-05
ENSMUSG00000114196.1	Gm47547	ENSMUSG00000041343.19	Ankrd42	0.905455	0.000122191
ENSMUSG00000114994.1	Gm49097	ENSMUSG00000041343.19	Ankrd42	0.836067	4.77874e-05
ENSMUSG00000085786.1	Gm15987	ENSMUSG00000044835.15	Ankrd45	0.968044	0.0115027
ENSMUSG00000086432.1	B430119L08Rik	ENSMUSG00000044835.15	Ankrd45	-0.802958	1.49029e-05
ENSMUSG00000097451.11	Rian	ENSMUSG00000044835.15	Ankrd45	0.916676	4.16407e-08
ENSMUSG00000099757.1	BE692007	ENSMUSG00000044835.15	Ankrd45	0.811539	0.00328599
ENSMUSG00000102559.1	Gm37570	ENSMUSG00000044835.15	Ankrd45	0.809235	0.000213249
ENSMUSG00000112117.1	Rmst	ENSMUSG00000044835.15	Ankrd45	0.975769	0.0374744
ENSMUSG00000112964.1	E430024I08Rik	ENSMUSG00000044835.15	Ankrd45	0.916123	2.86437e-06
ENSMUSG00000029878.6	Dbpht2	ENSMUSG00000040183.13	Ankrd6	0.847785	0.0118936
ENSMUSG00000038408.14	1700018A04Rik	ENSMUSG00000040183.13	Ankrd6	0.918269	0.000596557
ENSMUSG00000071753.13	Cdr1os	ENSMUSG00000040183.13	Ankrd6	0.843892	0.00448884
ENSMUSG00000073535.5	Gm5532	ENSMUSG00000040183.13	Ankrd6	0.83926	0.000491563
ENSMUSG00000075025.10	Gm10804	ENSMUSG00000040183.13	Ankrd6	0.937723	0.000531552
ENSMUSG00000085733.1	Arhgap27os1	ENSMUSG00000040183.13	Ankrd6	0.885173	0.000309982
ENSMUSG00000086432.1	B430119L08Rik	ENSMUSG00000040183.13	Ankrd6	-0.815742	0.00177088
ENSMUSG00000086607.7	4930511M06Rik	ENSMUSG00000040183.13	Ankrd6	0.809972	0.000881822
ENSMUSG00000086822.2	5330413P13Rik	ENSMUSG00000040183.13	Ankrd6	0.92373	0.00294389
ENSMUSG00000086851.1	A430108G06Rik	ENSMUSG00000040183.13	Ankrd6	0.829165	0.00155658
ENSMUSG00000090925.2	1810064F22Rik	ENSMUSG00000040183.13	Ankrd6	0.941846	0.0247187
ENSMUSG00000092090.2	Gm3294	ENSMUSG00000040183.13	Ankrd6	0.899642	0.000301002
ENSMUSG00000092131.1	BC050972	ENSMUSG00000040183.13	Ankrd6	0.872771	0.000361656
ENSMUSG00000097451.11	Rian	ENSMUSG00000040183.13	Ankrd6	0.89341	4.56358e-07
ENSMUSG00000097875.2	Gm26704	ENSMUSG00000040183.13	Ankrd6	0.95636	0.0016385
ENSMUSG00000102420.1	Gm37464	ENSMUSG00000040183.13	Ankrd6	0.955792	0.000496794
ENSMUSG00000104488.1	Gm38062	ENSMUSG00000040183.13	Ankrd6	0.821019	0.00188289
ENSMUSG00000106093.1	Gm42722	ENSMUSG00000040183.13	Ankrd6	0.843936	0.000457819
ENSMUSG00000106495.1	Gm42755	ENSMUSG00000040183.13	Ankrd6	0.908249	0.00341584
ENSMUSG00000107191.1	Gm43579	ENSMUSG00000040183.13	Ankrd6	0.925	0.000413214
ENSMUSG00000108560.1	Gm44695	ENSMUSG00000040183.13	Ankrd6	0.806161	0.0241447
ENSMUSG00000109284.1	B230311B06Rik	ENSMUSG00000040183.13	Ankrd6	-0.800656	0.000755953
ENSMUSG00000109644.1	0610005C13Rik	ENSMUSG00000040183.13	Ankrd6	0.887142	0.0155667
ENSMUSG00000110101.1	Gm6249	ENSMUSG00000040183.13	Ankrd6	0.926195	0.000198496
ENSMUSG00000110427.1	4933406B17Rik	ENSMUSG00000040183.13	Ankrd6	0.942415	0.00160957
ENSMUSG00000111340.1	Gm47171	ENSMUSG00000040183.13	Ankrd6	0.818939	0.000260658
ENSMUSG00000112964.1	E430024I08Rik	ENSMUSG00000040183.13	Ankrd6	0.895023	0.000419798
ENSMUSG00000113842.1	Gm48138	ENSMUSG00000040183.13	Ankrd6	0.8017	0.0210355
ENSMUSG00000114196.1	Gm47547	ENSMUSG00000040183.13	Ankrd6	0.976772	0.00946295
ENSMUSG00000114994.1	Gm49097	ENSMUSG00000040183.13	Ankrd6	0.950236	0.00121457
ENSMUSG00000038408.14	1700018A04Rik	ENSMUSG00000078487.8	Ankrd65	0.847459	0.00781273
ENSMUSG00000073535.5	Gm5532	ENSMUSG00000078487.8	Ankrd65	0.859402	0.00418902
ENSMUSG00000075025.10	Gm10804	ENSMUSG00000078487.8	Ankrd65	0.827221	0.0060013
ENSMUSG00000075514.4	Gm13375	ENSMUSG00000078487.8	Ankrd65	-0.905973	0.000163564
ENSMUSG00000078314.2	Gm14762	ENSMUSG00000078487.8	Ankrd65	0.864669	0.00186136
ENSMUSG00000085733.1	Arhgap27os1	ENSMUSG00000078487.8	Ankrd65	0.896189	0.00147595
ENSMUSG00000086370.9	Ftx	ENSMUSG00000078487.8	Ankrd65	0.843777	1.69086e-08
ENSMUSG00000092131.1	BC050972	ENSMUSG00000078487.8	Ankrd65	0.809722	0.00239826
ENSMUSG00000097373.1	Gm26877	ENSMUSG00000078487.8	Ankrd65	-0.891194	0.00277422
ENSMUSG00000102420.1	Gm37464	ENSMUSG00000078487.8	Ankrd65	0.834299	0.00501268
ENSMUSG00000106093.1	Gm42722	ENSMUSG00000078487.8	Ankrd65	0.808365	0.00375343
ENSMUSG00000109284.1	B230311B06Rik	ENSMUSG00000078487.8	Ankrd65	-0.839841	0.0103025
ENSMUSG00000110101.1	Gm6249	ENSMUSG00000078487.8	Ankrd65	0.904861	0.000494971
ENSMUSG00000114994.1	Gm49097	ENSMUSG00000078487.8	Ankrd65	0.89354	0.0308379
ENSMUSG00000115150.1	Gm10370	ENSMUSG00000078487.8	Ankrd65	-0.865961	0.000805217
ENSMUSG00000115975.1	Gm49526	ENSMUSG00000078487.8	Ankrd65	0.847744	2.17591e-07
ENSMUSG00000085733.1	Arhgap27os1	ENSMUSG00000030909.6	Anks4b	0.829618	0.0461805
ENSMUSG00000110101.1	Gm6249	ENSMUSG00000030909.6	Anks4b	0.805208	0.0290132
ENSMUSG00000112964.1	E430024I08Rik	ENSMUSG00000030909.6	Anks4b	0.888448	2.93852e-05
ENSMUSG00000038408.14	1700018A04Rik	ENSMUSG00000054662.8	Ano9	0.934429	0.0252211
ENSMUSG00000073535.5	Gm5532	ENSMUSG00000054662.8	Ano9	0.83262	0.0241098
ENSMUSG00000075025.10	Gm10804	ENSMUSG00000054662.8	Ano9	0.960861	0.0234483
ENSMUSG00000085733.1	Arhgap27os1	ENSMUSG00000054662.8	Ano9	0.912175	0.0165637
ENSMUSG00000086607.7	4930511M06Rik	ENSMUSG00000054662.8	Ano9	0.914499	0.0348009
ENSMUSG00000092131.1	BC050972	ENSMUSG00000054662.8	Ano9	0.95842	0.0179622
ENSMUSG00000097451.11	Rian	ENSMUSG00000054662.8	Ano9	0.823365	3.2009e-07
ENSMUSG00000102420.1	Gm37464	ENSMUSG00000054662.8	Ano9	0.975592	0.0226942
ENSMUSG00000106093.1	Gm42722	ENSMUSG00000054662.8	Ano9	0.863332	0.0223508
ENSMUSG00000107191.1	Gm43579	ENSMUSG00000054662.8	Ano9	0.827333	0.0197564
ENSMUSG00000112964.1	E430024I08Rik	ENSMUSG00000054662.8	Ano9	0.906862	0.000180492
ENSMUSG00000114994.1	Gm49097	ENSMUSG00000054662.8	Ano9	0.957704	0.0420778
ENSMUSG00000029878.6	Dbpht2	ENSMUSG00000021322.8	Aoah	0.854239	0.00760862
ENSMUSG00000071753.13	Cdr1os	ENSMUSG00000021322.8	Aoah	0.805779	0.00710401
ENSMUSG00000109311.1	AI314278	ENSMUSG00000021322.8	Aoah	0.82858	0.010684
ENSMUSG00000075514.4	Gm13375	ENSMUSG00000030519.14	Apba2	-0.881262	8.88199e-05
ENSMUSG00000078314.2	Gm14762	ENSMUSG00000030519.14	Apba2	0.866285	0.0109462
ENSMUSG00000086432.1	B430119L08Rik	ENSMUSG00000005681.12	Apoa2	0.830276	0.000279032
ENSMUSG00000097875.2	Gm26704	ENSMUSG00000005681.12	Apoa2	-0.822524	0.0118521
ENSMUSG00000104488.1	Gm38062	ENSMUSG00000005681.12	Apoa2	-0.839015	0.0143592
ENSMUSG00000111774.1	Gm38398	ENSMUSG00000005681.12	Apoa2	0.823241	0.0257651
ENSMUSG00000086851.1	A430108G06Rik	ENSMUSG00000020609.14	Apob	-0.822819	6.07456e-05
ENSMUSG00000097451.11	Rian	ENSMUSG00000020609.14	Apob	-0.81881	0.0111467
ENSMUSG00000097875.2	Gm26704	ENSMUSG00000020609.14	Apob	-0.802194	6.07514e-05
ENSMUSG00000102559.1	Gm37570	ENSMUSG00000020609.14	Apob	-0.894459	0.000255366
ENSMUSG00000106093.1	Gm42722	ENSMUSG00000020609.14	Apob	-0.821823	4.47418e-05
ENSMUSG00000108560.1	Gm44695	ENSMUSG00000020609.14	Apob	-0.837649	0.00013296
ENSMUSG00000109284.1	B230311B06Rik	ENSMUSG00000020609.14	Apob	0.933439	5.18631e-05
ENSMUSG00000109644.1	0610005C13Rik	ENSMUSG00000020609.14	Apob	-0.924507	0.000112022
ENSMUSG00000110101.1	Gm6249	ENSMUSG00000020609.14	Apob	-0.806403	3.62521e-05
ENSMUSG00000111340.1	Gm47171	ENSMUSG00000020609.14	Apob	-0.888407	3.86122e-05
ENSMUSG00000113204.1	Gm46430	ENSMUSG00000020609.14	Apob	-0.894682	0.0272112
ENSMUSG00000113842.1	Gm48138	ENSMUSG00000020609.14	Apob	-0.829809	0.000128003
ENSMUSG00000115240.1	Gm5144	ENSMUSG00000020609.14	Apob	0.857827	0.000169813
ENSMUSG00000116397.1	Gm49525	ENSMUSG00000020609.14	Apob	-0.824794	0.000129222
ENSMUSG00000099881.1	2810013P06Rik	ENSMUSG00000032081.10	Apoc3	0.866217	3.97852e-08
ENSMUSG00000111840.1	Gm48832	ENSMUSG00000032081.10	Apoc3	0.82798	0.00599276
ENSMUSG00000099881.1	2810013P06Rik	ENSMUSG00000022602.14	Arc	0.837903	1.18872e-07
ENSMUSG00000033731.9	3300002A11Rik	ENSMUSG00000045094.8	Arhgef37	-0.821189	1.55206e-08
ENSMUSG00000034587.8	8430429K09Rik	ENSMUSG00000045094.8	Arhgef37	-0.816837	1.56239e-08
ENSMUSG00000038408.14	1700018A04Rik	ENSMUSG00000045094.8	Arhgef37	-0.825889	1.04268e-08
ENSMUSG00000073535.5	Gm5532	ENSMUSG00000045094.8	Arhgef37	-0.88649	1.0407e-08
ENSMUSG00000075514.4	Gm13375	ENSMUSG00000045094.8	Arhgef37	0.887555	2.85451e-08
ENSMUSG00000078314.2	Gm14762	ENSMUSG00000045094.8	Arhgef37	-0.88183	1.01452e-08
ENSMUSG00000085733.1	Arhgap27os1	ENSMUSG00000045094.8	Arhgef37	-0.834452	1.00692e-08
ENSMUSG00000093812.1	Gm5627	ENSMUSG00000045094.8	Arhgef37	0.896562	1.75388e-08
ENSMUSG00000097373.1	Gm26877	ENSMUSG00000045094.8	Arhgef37	0.926294	1.0295e-08
ENSMUSG00000099349.7	1700047G03Rik	ENSMUSG00000045094.8	Arhgef37	0.869042	8.65967e-08
ENSMUSG00000100910.1	Gm29128	ENSMUSG00000045094.8	Arhgef37	0.840898	1.02954e-08
ENSMUSG00000102559.1	Gm37570	ENSMUSG00000045094.8	Arhgef37	-0.860718	1.63773e-08
ENSMUSG00000104488.1	Gm38062	ENSMUSG00000045094.8	Arhgef37	-0.822853	1.14204e-08
ENSMUSG00000104985.1	Gm42917	ENSMUSG00000045094.8	Arhgef37	0.824093	1.03059e-08
ENSMUSG00000109284.1	B230311B06Rik	ENSMUSG00000045094.8	Arhgef37	0.839844	1.0754e-08
ENSMUSG00000109556.1	Gm38843	ENSMUSG00000045094.8	Arhgef37	0.828192	9.86869e-09
ENSMUSG00000110101.1	Gm6249	ENSMUSG00000045094.8	Arhgef37	-0.917333	9.76627e-09
ENSMUSG00000111583.1	Gm47962	ENSMUSG00000045094.8	Arhgef37	-0.821434	1.15382e-08
ENSMUSG00000113842.1	Gm48138	ENSMUSG00000045094.8	Arhgef37	-0.818707	1.36659e-08
ENSMUSG00000115150.1	Gm10370	ENSMUSG00000045094.8	Arhgef37	0.948889	9.90184e-09
ENSMUSG00000115240.1	Gm5144	ENSMUSG00000045094.8	Arhgef37	0.847125	1.47199e-08
ENSMUSG00000052188.6	Gm14964	ENSMUSG00000037683.14	Armc3	0.890694	0.000770838
ENSMUSG00000097451.11	Rian	ENSMUSG00000037683.14	Armc3	0.845695	7.37762e-08
ENSMUSG00000110101.1	Gm6249	ENSMUSG00000037683.14	Armc3	0.817231	0.0283376
ENSMUSG00000112964.1	E430024I08Rik	ENSMUSG00000037683.14	Armc3	0.868869	9.72583e-06
ENSMUSG00000097440.2	Gm6277	ENSMUSG00000036412.5	Arsi	0.91539	0.00729836
ENSMUSG00000100910.1	Gm29128	ENSMUSG00000036412.5	Arsi	0.814706	0.00141527
ENSMUSG00000052188.6	Gm14964	ENSMUSG00000028457.18	Atp8b5	0.837515	0.0172741
ENSMUSG00000075025.10	Gm10804	ENSMUSG00000028457.18	Atp8b5	0.810669	0.000651005
ENSMUSG00000085733.1	Arhgap27os1	ENSMUSG00000028457.18	Atp8b5	0.810116	0.000264126
ENSMUSG00000086822.2	5330413P13Rik	ENSMUSG00000028457.18	Atp8b5	0.846642	0.00798791
ENSMUSG00000092090.2	Gm3294	ENSMUSG00000028457.18	Atp8b5	0.95364	0.000257888
ENSMUSG00000097451.11	Rian	ENSMUSG00000028457.18	Atp8b5	0.852732	1.83277e-07
ENSMUSG00000097970.1	Gm27028	ENSMUSG00000028457.18	Atp8b5	0.876698	0.0048155
ENSMUSG00000102420.1	Gm37464	ENSMUSG00000028457.18	Atp8b5	0.8153	0.000575874
ENSMUSG00000104488.1	Gm38062	ENSMUSG00000028457.18	Atp8b5	0.802501	0.00378565
ENSMUSG00000107191.1	Gm43579	ENSMUSG00000028457.18	Atp8b5	0.958073	0.00043516
ENSMUSG00000110101.1	Gm6249	ENSMUSG00000028457.18	Atp8b5	0.809679	0.000134184
ENSMUSG00000110427.1	4933406B17Rik	ENSMUSG00000028457.18	Atp8b5	0.912629	0.0033578
ENSMUSG00000112964.1	E430024I08Rik	ENSMUSG00000028457.18	Atp8b5	0.84364	6.66878e-05
ENSMUSG00000114196.1	Gm47547	ENSMUSG00000028457.18	Atp8b5	0.837003	0.0354132
ENSMUSG00000086370.9	Ftx	ENSMUSG00000013418.8	B4galnt2	0.810066	2.88079e-06
ENSMUSG00000097451.11	Rian	ENSMUSG00000013418.8	B4galnt2	0.876133	3.78789e-07
ENSMUSG00000112964.1	E430024I08Rik	ENSMUSG00000013418.8	B4galnt2	0.947725	0.00021335
ENSMUSG00000113204.1	Gm46430	ENSMUSG00000013418.8	B4galnt2	0.833809	8.362e-08
ENSMUSG00000097451.11	Rian	ENSMUSG00000041372.10	B4galnt3	0.947653	1.57695e-07
ENSMUSG00000110101.1	Gm6249	ENSMUSG00000041372.10	B4galnt3	0.886682	0.0467888
ENSMUSG00000112964.1	E430024I08Rik	ENSMUSG00000041372.10	B4galnt3	0.938682	4.53304e-05
ENSMUSG00000113204.1	Gm46430	ENSMUSG00000041372.10	B4galnt3	0.850504	2.10938e-08
ENSMUSG00000052188.6	Gm14964	ENSMUSG00000055629.5	B4galnt4	0.80276	0.000321486
ENSMUSG00000097451.11	Rian	ENSMUSG00000055629.5	B4galnt4	0.970157	5.7655e-08
ENSMUSG00000099757.1	BE692007	ENSMUSG00000055629.5	B4galnt4	0.902463	0.0217027
ENSMUSG00000102559.1	Gm37570	ENSMUSG00000055629.5	B4galnt4	0.806891	0.00522337
ENSMUSG00000110101.1	Gm6249	ENSMUSG00000055629.5	B4galnt4	0.852486	0.0389826
ENSMUSG00000112964.1	E430024I08Rik	ENSMUSG00000055629.5	B4galnt4	0.863159	5.75181e-06
ENSMUSG00000033731.9	3300002A11Rik	ENSMUSG00000001039.12	B9d1	0.90894	0.017583
ENSMUSG00000038408.14	1700018A04Rik	ENSMUSG00000001039.12	B9d1	0.903502	1.03066e-05
ENSMUSG00000073535.5	Gm5532	ENSMUSG00000001039.12	B9d1	0.866532	6.44811e-06
ENSMUSG00000075025.10	Gm10804	ENSMUSG00000001039.12	B9d1	0.884821	8.64774e-06
ENSMUSG00000078706.4	Gm53	ENSMUSG00000001039.12	B9d1	0.854324	0.0123105
ENSMUSG00000085733.1	Arhgap27os1	ENSMUSG00000001039.12	B9d1	0.841296	3.81415e-06
ENSMUSG00000085786.1	Gm15987	ENSMUSG00000001039.12	B9d1	0.911563	0.00376135
ENSMUSG00000086822.2	5330413P13Rik	ENSMUSG00000001039.12	B9d1	0.914195	9.23131e-05
ENSMUSG00000086851.1	A430108G06Rik	ENSMUSG00000001039.12	B9d1	0.820108	2.94834e-05
ENSMUSG00000090925.2	1810064F22Rik	ENSMUSG00000001039.12	B9d1	0.830735	0.00227789
ENSMUSG00000092090.2	Gm3294	ENSMUSG00000001039.12	B9d1	0.811457	3.80461e-06
ENSMUSG00000092131.1	BC050972	ENSMUSG00000001039.12	B9d1	0.82314	5.03152e-06
ENSMUSG00000097451.11	Rian	ENSMUSG00000001039.12	B9d1	0.827767	5.46055e-07
ENSMUSG00000097875.2	Gm26704	ENSMUSG00000001039.12	B9d1	0.865823	3.42807e-05
ENSMUSG00000100910.1	Gm29128	ENSMUSG00000001039.12	B9d1	-0.846636	5.12543e-06
ENSMUSG00000102420.1	Gm37464	ENSMUSG00000001039.12	B9d1	0.869036	7.62832e-06
ENSMUSG00000102559.1	Gm37570	ENSMUSG00000001039.12	B9d1	0.880581	0.0139362
ENSMUSG00000104488.1	Gm38062	ENSMUSG00000001039.12	B9d1	0.833942	3.29086e-05
ENSMUSG00000106495.1	Gm42755	ENSMUSG00000001039.12	B9d1	0.813868	0.000139652
ENSMUSG00000107191.1	Gm43579	ENSMUSG00000001039.12	B9d1	0.854298	6.03593e-06
ENSMUSG00000109284.1	B230311B06Rik	ENSMUSG00000001039.12	B9d1	-0.806667	1.008e-05
ENSMUSG00000109556.1	Gm38843	ENSMUSG00000001039.12	B9d1	-0.800097	2.66089e-06
ENSMUSG00000110101.1	Gm6249	ENSMUSG00000001039.12	B9d1	0.931518	2.23801e-06
ENSMUSG00000110427.1	4933406B17Rik	ENSMUSG00000001039.12	B9d1	0.850104	3.72727e-05
ENSMUSG00000112964.1	E430024I08Rik	ENSMUSG00000001039.12	B9d1	0.803312	0.000690355
ENSMUSG00000114196.1	Gm47547	ENSMUSG00000001039.12	B9d1	0.894703	0.00058785
ENSMUSG00000114994.1	Gm49097	ENSMUSG00000001039.12	B9d1	0.880923	2.60053e-05
ENSMUSG00000115150.1	Gm10370	ENSMUSG00000001039.12	B9d1	-0.871104	2.82756e-06
ENSMUSG00000033731.9	3300002A11Rik	ENSMUSG00000057265.13	Bbof1	0.840792	0.0242127
ENSMUSG00000038408.14	1700018A04Rik	ENSMUSG00000057265.13	Bbof1	0.848511	4.171e-05
ENSMUSG00000073535.5	Gm5532	ENSMUSG00000057265.13	Bbof1	0.833697	3.01569e-05
ENSMUSG00000075025.10	Gm10804	ENSMUSG00000057265.13	Bbof1	0.843787	3.61726e-05
ENSMUSG00000078706.4	Gm53	ENSMUSG00000057265.13	Bbof1	0.807341	0.0186725
ENSMUSG00000086822.2	5330413P13Rik	ENSMUSG00000057265.13	Bbof1	0.866702	0.00027088
ENSMUSG00000092090.2	Gm3294	ENSMUSG00000057265.13	Bbof1	0.820812	1.83774e-05
ENSMUSG00000102420.1	Gm37464	ENSMUSG00000057265.13	Bbof1	0.818745	3.291e-05
ENSMUSG00000104488.1	Gm38062	ENSMUSG00000057265.13	Bbof1	0.824634	0.000129035
ENSMUSG00000107191.1	Gm43579	ENSMUSG00000057265.13	Bbof1	0.866877	2.68375e-05
ENSMUSG00000110101.1	Gm6249	ENSMUSG00000057265.13	Bbof1	0.80637	1.16091e-05
ENSMUSG00000110427.1	4933406B17Rik	ENSMUSG00000057265.13	Bbof1	0.840433	0.0001277
ENSMUSG00000112964.1	E430024I08Rik	ENSMUSG00000057265.13	Bbof1	0.863229	0.000788944
ENSMUSG00000114196.1	Gm47547	ENSMUSG00000057265.13	Bbof1	0.843083	0.00125497
ENSMUSG00000086825.1	Gm15675	ENSMUSG00000041660.8	Bbox1	0.835846	0.00442345
ENSMUSG00000097451.11	Rian	ENSMUSG00000041660.8	Bbox1	0.809733	4.36368e-05
ENSMUSG00000052188.6	Gm14964	ENSMUSG00000031022.15	BC051019	0.835709	0.000521639
ENSMUSG00000097451.11	Rian	ENSMUSG00000031022.15	BC051019	0.842081	6.60055e-08
ENSMUSG00000112964.1	E430024I08Rik	ENSMUSG00000031022.15	BC051019	0.895036	7.70547e-06
ENSMUSG00000086825.1	Gm15675	ENSMUSG00000050071.8	Bex1	0.844073	0.00037559
ENSMUSG00000112964.1	E430024I08Rik	ENSMUSG00000050071.8	Bex1	0.938599	9.47277e-06
ENSMUSG00000075514.4	Gm13375	ENSMUSG00000029335.5	Bmp3	0.895591	1.35313e-05
ENSMUSG00000078314.2	Gm14762	ENSMUSG00000029335.5	Bmp3	-0.947042	3.57489e-06
ENSMUSG00000093812.1	Gm5627	ENSMUSG00000029335.5	Bmp3	0.876431	7.08016e-06
ENSMUSG00000097430.2	Gm10544	ENSMUSG00000029335.5	Bmp3	0.862899	3.57402e-06
ENSMUSG00000099349.7	1700047G03Rik	ENSMUSG00000029335.5	Bmp3	0.929333	4.59546e-05
ENSMUSG00000100005.7	B130024G19Rik	ENSMUSG00000029335.5	Bmp3	-0.940466	9.91311e-06
ENSMUSG00000101856.1	1700096K18Rik	ENSMUSG00000029335.5	Bmp3	0.825285	3.18477e-05
ENSMUSG00000107155.1	Gm43793	ENSMUSG00000029335.5	Bmp3	-0.853845	3.94192e-06
ENSMUSG00000112794.1	Gm48878	ENSMUSG00000029335.5	Bmp3	-0.974351	4.25793e-06
ENSMUSG00000086370.9	Ftx	ENSMUSG00000032179.7	Bmp5	0.814844	6.56502e-08
ENSMUSG00000106795.3	Gm43050	ENSMUSG00000032179.7	Bmp5	-0.820319	6.4019e-06
ENSMUSG00000109284.1	B230311B06Rik	ENSMUSG00000032179.7	Bmp5	-0.863779	3.97198e-05
ENSMUSG00000109556.1	Gm38843	ENSMUSG00000032179.7	Bmp5	-0.903561	3.90933e-06
ENSMUSG00000111059.1	Gm33838	ENSMUSG00000032179.7	Bmp5	-0.837445	2.89031e-05
ENSMUSG00000115150.1	Gm10370	ENSMUSG00000032179.7	Bmp5	-0.873223	4.38462e-06
ENSMUSG00000115975.1	Gm49526	ENSMUSG00000032179.7	Bmp5	0.921097	9.34674e-07
ENSMUSG00000116397.1	Gm49525	ENSMUSG00000032179.7	Bmp5	0.895597	0.0486061
ENSMUSG00000086665.1	Gm13067	ENSMUSG00000068009.11	Bpifb6	0.816109	0.000165026
ENSMUSG00000097440.2	Gm6277	ENSMUSG00000068009.11	Bpifb6	0.812892	4.95423e-06
ENSMUSG00000099137.1	Gm10603	ENSMUSG00000068009.11	Bpifb6	0.819968	0.000495191
ENSMUSG00000038408.14	1700018A04Rik	ENSMUSG00000017146.12	Brca1	0.950184	0.0033509
ENSMUSG00000073535.5	Gm5532	ENSMUSG00000017146.12	Brca1	0.933003	0.0019637
ENSMUSG00000075025.10	Gm10804	ENSMUSG00000017146.12	Brca1	0.944764	0.0026527
ENSMUSG00000085733.1	Arhgap27os1	ENSMUSG00000017146.12	Brca1	0.890678	0.000812077
ENSMUSG00000086607.7	4930511M06Rik	ENSMUSG00000017146.12	Brca1	0.920507	0.00656485
ENSMUSG00000086822.2	5330413P13Rik	ENSMUSG00000017146.12	Brca1	0.898882	0.0464079
ENSMUSG00000086825.1	Gm15675	ENSMUSG00000017146.12	Brca1	0.806083	0.000538468
ENSMUSG00000092131.1	BC050972	ENSMUSG00000017146.12	Brca1	0.929777	0.00120487
ENSMUSG00000097875.2	Gm26704	ENSMUSG00000017146.12	Brca1	0.857885	0.0189789
ENSMUSG00000102420.1	Gm37464	ENSMUSG00000017146.12	Brca1	0.931304	0.0022682
ENSMUSG00000107191.1	Gm43579	ENSMUSG00000017146.12	Brca1	0.839172	0.00158609
ENSMUSG00000107949.1	Gm44157	ENSMUSG00000017146.12	Brca1	-0.81366	0.00071606
ENSMUSG00000110101.1	Gm6249	ENSMUSG00000017146.12	Brca1	0.848147	0.000329323
ENSMUSG00000110427.1	4933406B17Rik	ENSMUSG00000017146.12	Brca1	0.886116	0.0187465
ENSMUSG00000112964.1	E430024I08Rik	ENSMUSG00000017146.12	Brca1	0.934988	2.10002e-05
ENSMUSG00000113204.1	Gm46430	ENSMUSG00000017146.12	Brca1	0.81462	9.30821e-09
ENSMUSG00000114994.1	Gm49097	ENSMUSG00000017146.12	Brca1	0.893607	0.0118183
ENSMUSG00000078706.4	Gm53	ENSMUSG00000052013.15	Btla	0.820089	0.0369027
ENSMUSG00000085733.1	Arhgap27os1	ENSMUSG00000052013.15	Btla	0.912955	0.000671347
ENSMUSG00000085786.1	Gm15987	ENSMUSG00000052013.15	Btla	0.855692	0.0270882
ENSMUSG00000090925.2	1810064F22Rik	ENSMUSG00000052013.15	Btla	0.844794	0.0134791
ENSMUSG00000092090.2	Gm3294	ENSMUSG00000052013.15	Btla	0.886258	0.000652431
ENSMUSG00000097451.11	Rian	ENSMUSG00000052013.15	Btla	0.914066	1.43041e-06
ENSMUSG00000097875.2	Gm26704	ENSMUSG00000052013.15	Btla	0.834992	0.0020606
ENSMUSG00000102420.1	Gm37464	ENSMUSG00000052013.15	Btla	0.847514	0.000903602
ENSMUSG00000106093.1	Gm42722	ENSMUSG00000052013.15	Btla	0.85852	0.000876424
ENSMUSG00000107191.1	Gm43579	ENSMUSG00000052013.15	Btla	0.867314	0.000797085
ENSMUSG00000109644.1	0610005C13Rik	ENSMUSG00000052013.15	Btla	0.810239	0.0101916
ENSMUSG00000110427.1	4933406B17Rik	ENSMUSG00000052013.15	Btla	0.900911	0.00198863
ENSMUSG00000111340.1	Gm47171	ENSMUSG00000052013.15	Btla	0.82384	0.00058981
ENSMUSG00000113204.1	Gm46430	ENSMUSG00000052013.15	Btla	0.81198	3.71467e-07
ENSMUSG00000114196.1	Gm47547	ENSMUSG00000052013.15	Btla	0.840834	0.00649805
ENSMUSG00000078314.2	Gm14762	ENSMUSG00000079105.4	C7	0.860452	1.06759e-05
ENSMUSG00000093812.1	Gm5627	ENSMUSG00000079105.4	C7	-0.819766	1.21899e-05
ENSMUSG00000099349.7	1700047G03Rik	ENSMUSG00000079105.4	C7	-0.832094	1.68966e-05
ENSMUSG00000099881.1	2810013P06Rik	ENSMUSG00000079105.4	C7	0.809485	8.28517e-05
ENSMUSG00000033731.9	3300002A11Rik	ENSMUSG00000040957.15	Cables1	-0.908157	3.27679e-08
ENSMUSG00000038408.14	1700018A04Rik	ENSMUSG00000040957.15	Cables1	-0.879837	2.33074e-08
ENSMUSG00000071753.13	Cdr1os	ENSMUSG00000040957.15	Cables1	-0.836524	2.62654e-08
ENSMUSG00000073535.5	Gm5532	ENSMUSG00000040957.15	Cables1	-0.829985	2.32955e-08
ENSMUSG00000075025.10	Gm10804	ENSMUSG00000040957.15	Cables1	-0.898578	2.31815e-08
ENSMUSG00000075514.4	Gm13375	ENSMUSG00000040957.15	Cables1	0.832619	5.78795e-08
ENSMUSG00000078706.4	Gm53	ENSMUSG00000040957.15	Cables1	-0.907049	3.2562e-08
ENSMUSG00000085733.1	Arhgap27os1	ENSMUSG00000040957.15	Cables1	-0.928644	2.26058e-08
ENSMUSG00000085786.1	Gm15987	ENSMUSG00000040957.15	Cables1	-0.915082	3.17352e-08
ENSMUSG00000086432.1	B430119L08Rik	ENSMUSG00000040957.15	Cables1	0.854424	1.91279e-07
ENSMUSG00000086822.2	5330413P13Rik	ENSMUSG00000040957.15	Cables1	-0.883192	2.55301e-08
ENSMUSG00000090925.2	1810064F22Rik	ENSMUSG00000040957.15	Cables1	-0.906059	2.91677e-08
ENSMUSG00000092090.2	Gm3294	ENSMUSG00000040957.15	Cables1	-0.907031	2.25277e-08
ENSMUSG00000092131.1	BC050972	ENSMUSG00000040957.15	Cables1	-0.84346	2.27188e-08
ENSMUSG00000097430.2	Gm10544	ENSMUSG00000040957.15	Cables1	0.802099	2.27577e-08
ENSMUSG00000097451.11	Rian	ENSMUSG00000040957.15	Cables1	-0.859183	5.59539e-06
ENSMUSG00000097875.2	Gm26704	ENSMUSG00000040957.15	Cables1	-0.93454	2.48867e-08
ENSMUSG00000099757.1	BE692007	ENSMUSG00000040957.15	Cables1	-0.855082	3.65651e-08
ENSMUSG00000100910.1	Gm29128	ENSMUSG00000040957.15	Cables1	0.840594	2.30712e-08
ENSMUSG00000102420.1	Gm37464	ENSMUSG00000040957.15	Cables1	-0.921602	2.31347e-08
ENSMUSG00000102559.1	Gm37570	ENSMUSG00000040957.15	Cables1	-0.813334	3.51447e-08
ENSMUSG00000106093.1	Gm42722	ENSMUSG00000040957.15	Cables1	-0.825291	2.31409e-08
ENSMUSG00000106495.1	Gm42755	ENSMUSG00000040957.15	Cables1	-0.847936	2.54874e-08
ENSMUSG00000107191.1	Gm43579	ENSMUSG00000040957.15	Cables1	-0.903382	2.28835e-08
ENSMUSG00000109311.1	AI314278	ENSMUSG00000040957.15	Cables1	-0.853022	3.22646e-08
ENSMUSG00000109644.1	0610005C13Rik	ENSMUSG00000040957.15	Cables1	-0.823854	2.8793e-08
ENSMUSG00000110101.1	Gm6249	ENSMUSG00000040957.15	Cables1	-0.935786	2.19882e-08
ENSMUSG00000110427.1	4933406B17Rik	ENSMUSG00000040957.15	Cables1	-0.92065	2.4734e-08
ENSMUSG00000111340.1	Gm47171	ENSMUSG00000040957.15	Cables1	-0.804699	2.23227e-08
ENSMUSG00000112117.1	Rmst	ENSMUSG00000040957.15	Cables1	-0.948318	1.14687e-07
ENSMUSG00000112964.1	E430024I08Rik	ENSMUSG00000040957.15	Cables1	-0.809783	2.15944e-07
ENSMUSG00000114196.1	Gm47547	ENSMUSG00000040957.15	Cables1	-0.931993	2.71888e-08
ENSMUSG00000114994.1	Gm49097	ENSMUSG00000040957.15	Cables1	-0.909478	2.43084e-08
ENSMUSG00000033731.9	3300002A11Rik	ENSMUSG00000024112.16	Cacna1h	0.879639	0.0463153
ENSMUSG00000038408.14	1700018A04Rik	ENSMUSG00000024112.16	Cacna1h	0.849364	0.0213589
ENSMUSG00000073535.5	Gm5532	ENSMUSG00000024112.16	Cacna1h	0.829366	0.021535
ENSMUSG00000075025.10	Gm10804	ENSMUSG00000024112.16	Cacna1h	0.897235	0.0210661
ENSMUSG00000078706.4	Gm53	ENSMUSG00000024112.16	Cacna1h	0.877667	0.0486157
ENSMUSG00000085733.1	Arhgap27os1	ENSMUSG00000024112.16	Cacna1h	0.899514	0.0197392
ENSMUSG00000085786.1	Gm15987	ENSMUSG00000024112.16	Cacna1h	0.915755	0.0494073
ENSMUSG00000086822.2	5330413P13Rik	ENSMUSG00000024112.16	Cacna1h	0.923364	0.0272188
ENSMUSG00000086851.1	A430108G06Rik	ENSMUSG00000024112.16	Cacna1h	0.857939	0.0258904
ENSMUSG00000090925.2	1810064F22Rik	ENSMUSG00000024112.16	Cacna1h	0.867906	0.0371301
ENSMUSG00000092090.2	Gm3294	ENSMUSG00000024112.16	Cacna1h	0.987301	0.0195203
ENSMUSG00000097451.11	Rian	ENSMUSG00000024112.16	Cacna1h	0.93594	0.00602999
ENSMUSG00000097875.2	Gm26704	ENSMUSG00000024112.16	Cacna1h	0.879877	0.0257307
ENSMUSG00000102420.1	Gm37464	ENSMUSG00000024112.16	Cacna1h	0.909639	0.0209842
ENSMUSG00000107191.1	Gm43579	ENSMUSG00000024112.16	Cacna1h	0.992726	0.0203513
ENSMUSG00000109644.1	0610005C13Rik	ENSMUSG00000024112.16	Cacna1h	0.83199	0.0381305
ENSMUSG00000110101.1	Gm6249	ENSMUSG00000024112.16	Cacna1h	0.888968	0.0182275
ENSMUSG00000110427.1	4933406B17Rik	ENSMUSG00000024112.16	Cacna1h	0.975548	0.025157
ENSMUSG00000114196.1	Gm47547	ENSMUSG00000024112.16	Cacna1h	0.926132	0.0313081
ENSMUSG00000114994.1	Gm49097	ENSMUSG00000024112.16	Cacna1h	0.839618	0.0239812
ENSMUSG00000075514.4	Gm13375	ENSMUSG00000057914.15	Cacnb2	-0.851125	0.0301323
ENSMUSG00000086432.1	B430119L08Rik	ENSMUSG00000057914.15	Cacnb2	-0.910447	0.000591693
ENSMUSG00000097430.2	Gm10544	ENSMUSG00000057914.15	Cacnb2	-0.876887	5.29272e-05
ENSMUSG00000097875.2	Gm26704	ENSMUSG00000057914.15	Cacnb2	0.858641	0.000605412
ENSMUSG00000108560.1	Gm44695	ENSMUSG00000057914.15	Cacnb2	0.854411	0.0232673
ENSMUSG00000110101.1	Gm6249	ENSMUSG00000057914.15	Cacnb2	0.821642	2.38316e-05
ENSMUSG00000111340.1	Gm47171	ENSMUSG00000057914.15	Cacnb2	0.809019	3.69195e-05
ENSMUSG00000112794.1	Gm48878	ENSMUSG00000057914.15	Cacnb2	0.870284	0.000721893
ENSMUSG00000029878.6	Dbpht2	ENSMUSG00000032076.20	Cadm1	0.811714	0.0011226
ENSMUSG00000033731.9	3300002A11Rik	ENSMUSG00000032076.20	Cadm1	0.935062	0.0017823
ENSMUSG00000038408.14	1700018A04Rik	ENSMUSG00000032076.20	Cadm1	0.905561	0.000700814
ENSMUSG00000073535.5	Gm5532	ENSMUSG00000032076.20	Cadm1	0.841181	0.000703259
ENSMUSG00000075025.10	Gm10804	ENSMUSG00000032076.20	Cadm1	0.945246	0.000689942
ENSMUSG00000078706.4	Gm53	ENSMUSG00000032076.20	Cadm1	0.926745	0.00182147
ENSMUSG00000085733.1	Arhgap27os1	ENSMUSG00000032076.20	Cadm1	0.906863	0.000641335
ENSMUSG00000085786.1	Gm15987	ENSMUSG00000032076.20	Cadm1	0.954251	0.00177585
ENSMUSG00000086607.7	4930511M06Rik	ENSMUSG00000032076.20	Cadm1	0.834655	0.00076212
ENSMUSG00000086822.2	5330413P13Rik	ENSMUSG00000032076.20	Cadm1	0.945021	0.000917167
ENSMUSG00000086851.1	A430108G06Rik	ENSMUSG00000032076.20	Cadm1	0.820819	0.000859652
ENSMUSG00000090925.2	1810064F22Rik	ENSMUSG00000032076.20	Cadm1	0.931256	0.00132878
ENSMUSG00000092090.2	Gm3294	ENSMUSG00000032076.20	Cadm1	0.954809	0.000634208
ENSMUSG00000092131.1	BC050972	ENSMUSG00000032076.20	Cadm1	0.872604	0.000649977
ENSMUSG00000097875.2	Gm26704	ENSMUSG00000032076.20	Cadm1	0.916191	0.000855832
ENSMUSG00000099757.1	BE692007	ENSMUSG00000032076.20	Cadm1	0.834246	0.00268662
ENSMUSG00000102420.1	Gm37464	ENSMUSG00000032076.20	Cadm1	0.960114	0.000686376
ENSMUSG00000106093.1	Gm42722	ENSMUSG00000032076.20	Cadm1	0.801206	0.000688494
ENSMUSG00000106495.1	Gm42755	ENSMUSG00000032076.20	Cadm1	0.860827	0.000904613
ENSMUSG00000107191.1	Gm43579	ENSMUSG00000032076.20	Cadm1	0.974972	0.000664127
ENSMUSG00000109311.1	AI314278	ENSMUSG00000032076.20	Cadm1	0.817479	0.00179274
ENSMUSG00000109644.1	0610005C13Rik	ENSMUSG00000032076.20	Cadm1	0.84122	0.00132491
ENSMUSG00000110101.1	Gm6249	ENSMUSG00000032076.20	Cadm1	0.885991	0.000589402
ENSMUSG00000110427.1	4933406B17Rik	ENSMUSG00000032076.20	Cadm1	0.987344	0.000837593
ENSMUSG00000112117.1	Rmst	ENSMUSG00000032076.20	Cadm1	0.974286	0.0276605
ENSMUSG00000114196.1	Gm47547	ENSMUSG00000032076.20	Cadm1	0.971336	0.0010885
ENSMUSG00000114994.1	Gm49097	ENSMUSG00000032076.20	Cadm1	0.906697	0.000794996
ENSMUSG00000029878.6	Dbpht2	ENSMUSG00000032246.14	Calml4	0.939065	0.0034964
ENSMUSG00000033731.9	3300002A11Rik	ENSMUSG00000032246.14	Calml4	0.983369	0.00570593
ENSMUSG00000038408.14	1700018A04Rik	ENSMUSG00000032246.14	Calml4	0.961223	0.00210243
ENSMUSG00000071753.13	Cdr1os	ENSMUSG00000032246.14	Calml4	0.890721	0.00309393
ENSMUSG00000073535.5	Gm5532	ENSMUSG00000032246.14	Calml4	0.845425	0.0021123
ENSMUSG00000075025.10	Gm10804	ENSMUSG00000032246.14	Calml4	0.978222	0.002067
ENSMUSG00000078706.4	Gm53	ENSMUSG00000032246.14	Calml4	0.938503	0.00588274
ENSMUSG00000085733.1	Arhgap27os1	ENSMUSG00000032246.14	Calml4	0.893031	0.00190896
ENSMUSG00000085786.1	Gm15987	ENSMUSG00000032246.14	Calml4	0.987307	0.00577728
ENSMUSG00000086607.7	4930511M06Rik	ENSMUSG00000032246.14	Calml4	0.901078	0.00230518
ENSMUSG00000086822.2	5330413P13Rik	ENSMUSG00000032246.14	Calml4	0.944591	0.00281817
ENSMUSG00000090925.2	1810064F22Rik	ENSMUSG00000032246.14	Calml4	0.975463	0.00419481
ENSMUSG00000092090.2	Gm3294	ENSMUSG00000032246.14	Calml4	0.828059	0.00188548
ENSMUSG00000092131.1	BC050972	ENSMUSG00000032246.14	Calml4	0.954823	0.00193661
ENSMUSG00000097451.11	Rian	ENSMUSG00000032246.14	Calml4	0.864437	0.0123708
ENSMUSG00000097875.2	Gm26704	ENSMUSG00000032246.14	Calml4	0.916413	0.00261671
ENSMUSG00000102420.1	Gm37464	ENSMUSG00000032246.14	Calml4	0.987375	0.00205563
ENSMUSG00000106093.1	Gm42722	ENSMUSG00000032246.14	Calml4	0.854342	0.00206339
ENSMUSG00000106495.1	Gm42755	ENSMUSG00000032246.14	Calml4	0.949452	0.00277189
ENSMUSG00000107191.1	Gm43579	ENSMUSG00000032246.14	Calml4	0.880835	0.00198276
ENSMUSG00000109311.1	AI314278	ENSMUSG00000032246.14	Calml4	0.923426	0.00579468
ENSMUSG00000109644.1	0610005C13Rik	ENSMUSG00000032246.14	Calml4	0.801613	0.00420834
ENSMUSG00000110101.1	Gm6249	ENSMUSG00000032246.14	Calml4	0.84905	0.00173988
ENSMUSG00000110427.1	4933406B17Rik	ENSMUSG00000032246.14	Calml4	0.943622	0.00255455
ENSMUSG00000114196.1	Gm47547	ENSMUSG00000032246.14	Calml4	0.987397	0.0033851
ENSMUSG00000114994.1	Gm49097	ENSMUSG00000032246.14	Calml4	0.973982	0.00241303
ENSMUSG00000086665.1	Gm13067	ENSMUSG00000079110.12	Capn3	0.815144	0.00106241
ENSMUSG00000097440.2	Gm6277	ENSMUSG00000079110.12	Capn3	0.860215	8.187e-06
ENSMUSG00000099137.1	Gm10603	ENSMUSG00000079110.12	Capn3	0.846577	0.00254531
ENSMUSG00000085786.1	Gm15987	ENSMUSG00000035694.15	Caps2	0.851392	0.0318826
ENSMUSG00000112117.1	Rmst	ENSMUSG00000035694.15	Caps2	0.864786	0.0437986
ENSMUSG00000112964.1	E430024I08Rik	ENSMUSG00000035694.15	Caps2	0.899927	3.9222e-06
ENSMUSG00000085733.1	Arhgap27os1	ENSMUSG00000039676.4	Capsl	0.91918	0.0277578
ENSMUSG00000092090.2	Gm3294	ENSMUSG00000039676.4	Capsl	0.902374	0.0263271
ENSMUSG00000092131.1	BC050972	ENSMUSG00000039676.4	Capsl	0.925046	0.0329169
ENSMUSG00000097451.11	Rian	ENSMUSG00000039676.4	Capsl	0.906691	9.4217e-08
ENSMUSG00000102420.1	Gm37464	ENSMUSG00000039676.4	Capsl	0.981279	0.0489196
ENSMUSG00000106093.1	Gm42722	ENSMUSG00000039676.4	Capsl	0.829713	0.0463052
ENSMUSG00000107191.1	Gm43579	ENSMUSG00000039676.4	Capsl	0.939845	0.0388465
ENSMUSG00000110101.1	Gm6249	ENSMUSG00000039676.4	Capsl	0.881387	0.0148358
ENSMUSG00000112964.1	E430024I08Rik	ENSMUSG00000039676.4	Capsl	0.917403	1.62522e-05
ENSMUSG00000071753.13	Cdr1os	ENSMUSG00000043541.16	Casc1	0.824443	0.0258264
ENSMUSG00000075025.10	Gm10804	ENSMUSG00000043541.16	Casc1	0.856188	0.00451465
ENSMUSG00000085733.1	Arhgap27os1	ENSMUSG00000043541.16	Casc1	0.914452	0.00295482
ENSMUSG00000086822.2	5330413P13Rik	ENSMUSG00000043541.16	Casc1	0.831886	0.0181124
ENSMUSG00000086851.1	A430108G06Rik	ENSMUSG00000043541.16	Casc1	0.848566	0.0117513
ENSMUSG00000092090.2	Gm3294	ENSMUSG00000043541.16	Casc1	0.949259	0.00285032
ENSMUSG00000097451.11	Rian	ENSMUSG00000043541.16	Casc1	0.94618	3.98515e-07
ENSMUSG00000097875.2	Gm26704	ENSMUSG00000043541.16	Casc1	0.928612	0.0119587
ENSMUSG00000102420.1	Gm37464	ENSMUSG00000043541.16	Casc1	0.909274	0.00431241
ENSMUSG00000106093.1	Gm42722	ENSMUSG00000043541.16	Casc1	0.896657	0.00414855
ENSMUSG00000106495.1	Gm42755	ENSMUSG00000043541.16	Casc1	0.848013	0.019044
ENSMUSG00000107191.1	Gm43579	ENSMUSG00000043541.16	Casc1	0.92808	0.0036804
ENSMUSG00000107944.1	Gm44280	ENSMUSG00000043541.16	Casc1	0.82044	0.0112264
ENSMUSG00000110101.1	Gm6249	ENSMUSG00000043541.16	Casc1	0.86319	0.00198653
ENSMUSG00000110427.1	4933406B17Rik	ENSMUSG00000043541.16	Casc1	0.947135	0.0114007
ENSMUSG00000111340.1	Gm47171	ENSMUSG00000043541.16	Casc1	0.882678	0.00250531
ENSMUSG00000112964.1	E430024I08Rik	ENSMUSG00000043541.16	Casc1	0.811729	0.000294672
ENSMUSG00000114196.1	Gm47547	ENSMUSG00000043541.16	Casc1	0.919051	0.0422607
ENSMUSG00000114994.1	Gm49097	ENSMUSG00000043541.16	Casc1	0.878057	0.00899124
ENSMUSG00000034587.8	8430429K09Rik	ENSMUSG00000020424.3	Castor1	-0.906522	3.04208e-06
ENSMUSG00000073535.5	Gm5532	ENSMUSG00000020424.3	Castor1	-0.844481	1.04793e-06
ENSMUSG00000075514.4	Gm13375	ENSMUSG00000020424.3	Castor1	0.911385	1.57136e-05
ENSMUSG00000078314.2	Gm14762	ENSMUSG00000020424.3	Castor1	-0.92778	9.81281e-07
ENSMUSG00000086049.1	Gm12735	ENSMUSG00000020424.3	Castor1	0.830248	1.64089e-06
ENSMUSG00000093812.1	Gm5627	ENSMUSG00000020424.3	Castor1	0.909188	4.25693e-06
ENSMUSG00000097373.1	Gm26877	ENSMUSG00000020424.3	Castor1	0.905697	1.0185e-06
ENSMUSG00000097430.2	Gm10544	ENSMUSG00000020424.3	Castor1	0.819084	9.80844e-07
ENSMUSG00000099349.7	1700047G03Rik	ENSMUSG00000020424.3	Castor1	0.922562	0.00030806
ENSMUSG00000100910.1	Gm29128	ENSMUSG00000020424.3	Castor1	0.801038	1.01846e-06
ENSMUSG00000102559.1	Gm37570	ENSMUSG00000020424.3	Castor1	-0.808074	3.45389e-06
ENSMUSG00000104488.1	Gm38062	ENSMUSG00000020424.3	Castor1	-0.874609	1.33502e-06
ENSMUSG00000107949.1	Gm44157	ENSMUSG00000020424.3	Castor1	0.847711	9.52282e-07
ENSMUSG00000109284.1	B230311B06Rik	ENSMUSG00000020424.3	Castor1	0.840097	1.13935e-06
ENSMUSG00000110101.1	Gm6249	ENSMUSG00000020424.3	Castor1	-0.91695	8.89306e-07
ENSMUSG00000112794.1	Gm48878	ENSMUSG00000020424.3	Castor1	-0.850958	1.38483e-06
ENSMUSG00000113842.1	Gm48138	ENSMUSG00000020424.3	Castor1	-0.867729	2.13083e-06
ENSMUSG00000115150.1	Gm10370	ENSMUSG00000020424.3	Castor1	0.882674	9.21545e-07
ENSMUSG00000115240.1	Gm5144	ENSMUSG00000020424.3	Castor1	0.834743	2.62761e-06
ENSMUSG00000038408.14	1700018A04Rik	ENSMUSG00000073650.8	Catip	0.966643	0.0185986
ENSMUSG00000073535.5	Gm5532	ENSMUSG00000073650.8	Catip	0.958698	0.0155191
ENSMUSG00000075025.10	Gm10804	ENSMUSG00000073650.8	Catip	0.974494	0.0162497
ENSMUSG00000085733.1	Arhgap27os1	ENSMUSG00000073650.8	Catip	0.963685	0.0083549
ENSMUSG00000086607.7	4930511M06Rik	ENSMUSG00000073650.8	Catip	0.929304	0.0306283
ENSMUSG00000092090.2	Gm3294	ENSMUSG00000073650.8	Catip	0.838936	0.00797573
ENSMUSG00000092131.1	BC050972	ENSMUSG00000073650.8	Catip	0.938391	0.0100604
ENSMUSG00000097373.1	Gm26877	ENSMUSG00000073650.8	Catip	-0.825316	0.0124762
ENSMUSG00000097451.11	Rian	ENSMUSG00000073650.8	Catip	0.83529	1.25148e-07
ENSMUSG00000102420.1	Gm37464	ENSMUSG00000073650.8	Catip	0.966781	0.0150901
ENSMUSG00000107191.1	Gm43579	ENSMUSG00000073650.8	Catip	0.892009	0.0119238
ENSMUSG00000110101.1	Gm6249	ENSMUSG00000073650.8	Catip	0.90894	0.00453417
ENSMUSG00000112964.1	E430024I08Rik	ENSMUSG00000073650.8	Catip	0.938548	2.94244e-05
ENSMUSG00000113204.1	Gm46430	ENSMUSG00000073650.8	Catip	0.840963	1.28398e-08
ENSMUSG00000114994.1	Gm49097	ENSMUSG00000073650.8	Catip	0.940452	0.0429604
ENSMUSG00000086665.1	Gm13067	ENSMUSG00000062694.7	Cav3	0.885607	2.26073e-05
ENSMUSG00000097440.2	Gm6277	ENSMUSG00000062694.7	Cav3	0.95558	2.87546e-06
ENSMUSG00000099137.1	Gm10603	ENSMUSG00000062694.7	Cav3	0.904069	7.73655e-05
ENSMUSG00000034587.8	8430429K09Rik	ENSMUSG00000037060.3	Cavin3	-0.836583	9.99123e-07
ENSMUSG00000107949.1	Gm44157	ENSMUSG00000037060.3	Cavin3	0.843191	8.18267e-07
ENSMUSG00000111774.1	Gm38398	ENSMUSG00000037060.3	Cavin3	0.918114	8.74362e-07
ENSMUSG00000113842.1	Gm48138	ENSMUSG00000037060.3	Cavin3	-0.811948	9.41739e-07
ENSMUSG00000052188.6	Gm14964	ENSMUSG00000036598.4	Ccdc113	0.848521	0.00432494
ENSMUSG00000097451.11	Rian	ENSMUSG00000036598.4	Ccdc113	0.807678	1.38422e-07
ENSMUSG00000112964.1	E430024I08Rik	ENSMUSG00000036598.4	Ccdc113	0.927362	3.44649e-05
ENSMUSG00000029878.6	Dbpht2	ENSMUSG00000040189.18	Ccdc114	0.819521	0.00336274
ENSMUSG00000033731.9	3300002A11Rik	ENSMUSG00000040189.18	Ccdc114	0.926516	0.0312278
ENSMUSG00000038408.14	1700018A04Rik	ENSMUSG00000040189.18	Ccdc114	0.902894	0.00017064
ENSMUSG00000073535.5	Gm5532	ENSMUSG00000040189.18	Ccdc114	0.936743	0.000139847
ENSMUSG00000075025.10	Gm10804	ENSMUSG00000040189.18	Ccdc114	0.935449	0.000152846
ENSMUSG00000078706.4	Gm53	ENSMUSG00000040189.18	Ccdc114	0.86962	0.0263581
ENSMUSG00000085733.1	Arhgap27os1	ENSMUSG00000040189.18	Ccdc114	0.991914	9.17443e-05
ENSMUSG00000085786.1	Gm15987	ENSMUSG00000040189.18	Ccdc114	0.939132	0.0143447
ENSMUSG00000086370.9	Ftx	ENSMUSG00000040189.18	Ccdc114	0.807195	5.9006e-06
ENSMUSG00000086607.7	4930511M06Rik	ENSMUSG00000040189.18	Ccdc114	0.883652	0.000244154
ENSMUSG00000086822.2	5330413P13Rik	ENSMUSG00000040189.18	Ccdc114	0.925578	0.000786653
ENSMUSG00000090925.2	1810064F22Rik	ENSMUSG00000040189.18	Ccdc114	0.900433	0.007112
ENSMUSG00000092090.2	Gm3294	ENSMUSG00000040189.18	Ccdc114	0.870616	8.95143e-05
ENSMUSG00000092131.1	BC050972	ENSMUSG00000040189.18	Ccdc114	0.873958	0.00010644
ENSMUSG00000097373.1	Gm26877	ENSMUSG00000040189.18	Ccdc114	-0.854248	0.000119578
ENSMUSG00000097451.11	Rian	ENSMUSG00000040189.18	Ccdc114	0.896145	7.4254e-07
ENSMUSG00000097875.2	Gm26704	ENSMUSG00000040189.18	Ccdc114	0.873719	0.000436666
ENSMUSG00000102420.1	Gm37464	ENSMUSG00000040189.18	Ccdc114	0.933863	0.000143038
ENSMUSG00000102559.1	Gm37570	ENSMUSG00000040189.18	Ccdc114	0.8524	0.0454207
ENSMUSG00000104985.1	Gm42917	ENSMUSG00000040189.18	Ccdc114	-0.812886	0.000124024
ENSMUSG00000106093.1	Gm42722	ENSMUSG00000040189.18	Ccdc114	0.805442	0.00013147
ENSMUSG00000106495.1	Gm42755	ENSMUSG00000040189.18	Ccdc114	0.869807	0.00093907
ENSMUSG00000107191.1	Gm43579	ENSMUSG00000040189.18	Ccdc114	0.909346	0.000120551
ENSMUSG00000109311.1	AI314278	ENSMUSG00000040189.18	Ccdc114	0.895728	0.0228026
ENSMUSG00000109644.1	0610005C13Rik	ENSMUSG00000040189.18	Ccdc114	0.853558	0.00388815
ENSMUSG00000110101.1	Gm6249	ENSMUSG00000040189.18	Ccdc114	0.894239	6.09945e-05
ENSMUSG00000110427.1	4933406B17Rik	ENSMUSG00000040189.18	Ccdc114	0.941858	0.000434651
ENSMUSG00000112964.1	E430024I08Rik	ENSMUSG00000040189.18	Ccdc114	0.898209	0.00112355
ENSMUSG00000113204.1	Gm46430	ENSMUSG00000040189.18	Ccdc114	0.852952	1.29929e-07
ENSMUSG00000114196.1	Gm47547	ENSMUSG00000040189.18	Ccdc114	0.928799	0.00261927
ENSMUSG00000114994.1	Gm49097	ENSMUSG00000040189.18	Ccdc114	0.891832	0.00033308
ENSMUSG00000052188.6	Gm14964	ENSMUSG00000064280.14	Ccdc146	0.820317	0.00705358
ENSMUSG00000092090.2	Gm3294	ENSMUSG00000064280.14	Ccdc146	0.950546	0.0481373
ENSMUSG00000097451.11	Rian	ENSMUSG00000064280.14	Ccdc146	0.913978	1.57239e-07
ENSMUSG00000097970.1	Gm27028	ENSMUSG00000064280.14	Ccdc146	0.820857	0.00266078
ENSMUSG00000110101.1	Gm6249	ENSMUSG00000064280.14	Ccdc146	0.883264	0.0335365
ENSMUSG00000112964.1	E430024I08Rik	ENSMUSG00000064280.14	Ccdc146	0.936875	4.54426e-05
ENSMUSG00000113204.1	Gm46430	ENSMUSG00000064280.14	Ccdc146	0.820021	2.04299e-08
ENSMUSG00000038408.14	1700018A04Rik	ENSMUSG00000050050.17	Ccdc158	0.936797	0.00855999
ENSMUSG00000073535.5	Gm5532	ENSMUSG00000050050.17	Ccdc158	0.882905	0.00718629
ENSMUSG00000075025.10	Gm10804	ENSMUSG00000050050.17	Ccdc158	0.925173	0.00754366
ENSMUSG00000086607.7	4930511M06Rik	ENSMUSG00000050050.17	Ccdc158	0.896966	0.0136078
ENSMUSG00000086822.2	5330413P13Rik	ENSMUSG00000050050.17	Ccdc158	0.935111	0.0459746
ENSMUSG00000092131.1	BC050972	ENSMUSG00000050050.17	Ccdc158	0.892701	0.00485384
ENSMUSG00000102420.1	Gm37464	ENSMUSG00000050050.17	Ccdc158	0.884838	0.00703582
ENSMUSG00000107191.1	Gm43579	ENSMUSG00000050050.17	Ccdc158	0.854555	0.00566856
ENSMUSG00000110427.1	4933406B17Rik	ENSMUSG00000050050.17	Ccdc158	0.871081	0.025656
ENSMUSG00000112964.1	E430024I08Rik	ENSMUSG00000050050.17	Ccdc158	0.938271	5.77353e-05
ENSMUSG00000114994.1	Gm49097	ENSMUSG00000050050.17	Ccdc158	0.81746	0.0189151
ENSMUSG00000029878.6	Dbpht2	ENSMUSG00000075225.15	Ccdc162	0.938	0.0245504
ENSMUSG00000033731.9	3300002A11Rik	ENSMUSG00000075225.15	Ccdc162	0.941707	0.0450879
ENSMUSG00000038408.14	1700018A04Rik	ENSMUSG00000075225.15	Ccdc162	0.911015	0.0125672
ENSMUSG00000071753.13	Cdr1os	ENSMUSG00000075225.15	Ccdc162	0.924224	0.0209862
ENSMUSG00000075025.10	Gm10804	ENSMUSG00000075225.15	Ccdc162	0.930633	0.0122829
ENSMUSG00000078706.4	Gm53	ENSMUSG00000075225.15	Ccdc162	0.944328	0.047278
ENSMUSG00000085733.1	Arhgap27os1	ENSMUSG00000075225.15	Ccdc162	0.812003	0.0110316
ENSMUSG00000085786.1	Gm15987	ENSMUSG00000075225.15	Ccdc162	0.906278	0.0467956
ENSMUSG00000086607.7	4930511M06Rik	ENSMUSG00000075225.15	Ccdc162	0.847745	0.0142155
ENSMUSG00000086822.2	5330413P13Rik	ENSMUSG00000075225.15	Ccdc162	0.846624	0.0185619
ENSMUSG00000090925.2	1810064F22Rik	ENSMUSG00000075225.15	Ccdc162	0.98069	0.0309984
ENSMUSG00000092131.1	BC050972	ENSMUSG00000075225.15	Ccdc162	0.939235	0.0112499
ENSMUSG00000097875.2	Gm26704	ENSMUSG00000075225.15	Ccdc162	0.907358	0.0168302
ENSMUSG00000102420.1	Gm37464	ENSMUSG00000075225.15	Ccdc162	0.962689	0.0121913
ENSMUSG00000106093.1	Gm42722	ENSMUSG00000075225.15	Ccdc162	0.842788	0.0122509
ENSMUSG00000106495.1	Gm42755	ENSMUSG00000075225.15	Ccdc162	0.950104	0.018155
ENSMUSG00000109311.1	AI314278	ENSMUSG00000075225.15	Ccdc162	0.917166	0.0465306
ENSMUSG00000110427.1	4933406B17Rik	ENSMUSG00000075225.15	Ccdc162	0.886884	0.0163013
ENSMUSG00000114196.1	Gm47547	ENSMUSG00000075225.15	Ccdc162	0.957539	0.0235604
ENSMUSG00000114994.1	Gm49097	ENSMUSG00000075225.15	Ccdc162	0.959647	0.015111
ENSMUSG00000029878.6	Dbpht2	ENSMUSG00000019767.12	Ccdc170	0.852653	0.00218961
ENSMUSG00000033731.9	3300002A11Rik	ENSMUSG00000019767.12	Ccdc170	0.866306	0.0229985
ENSMUSG00000038408.14	1700018A04Rik	ENSMUSG00000019767.12	Ccdc170	0.815545	9.72368e-05
ENSMUSG00000071753.13	Cdr1os	ENSMUSG00000019767.12	Ccdc170	0.901203	0.000710914
ENSMUSG00000073535.5	Gm5532	ENSMUSG00000019767.12	Ccdc170	0.806978	7.78942e-05
ENSMUSG00000075025.10	Gm10804	ENSMUSG00000019767.12	Ccdc170	0.830205	8.66885e-05
ENSMUSG00000078706.4	Gm53	ENSMUSG00000019767.12	Ccdc170	0.893165	0.0185934
ENSMUSG00000085733.1	Arhgap27os1	ENSMUSG00000019767.12	Ccdc170	0.866809	5.09518e-05
ENSMUSG00000085786.1	Gm15987	ENSMUSG00000019767.12	Ccdc170	0.821244	0.00917351
ENSMUSG00000086370.9	Ftx	ENSMUSG00000019767.12	Ccdc170	0.934344	6.46191e-06
ENSMUSG00000086825.1	Gm15675	ENSMUSG00000019767.12	Ccdc170	0.892417	0.00170907
ENSMUSG00000090925.2	1810064F22Rik	ENSMUSG00000019767.12	Ccdc170	0.886714	0.00474661
ENSMUSG00000092131.1	BC050972	ENSMUSG00000019767.12	Ccdc170	0.816048	5.96783e-05
ENSMUSG00000097875.2	Gm26704	ENSMUSG00000019767.12	Ccdc170	0.874983	0.000251891
ENSMUSG00000102420.1	Gm37464	ENSMUSG00000019767.12	Ccdc170	0.858033	8.0746e-05
ENSMUSG00000106093.1	Gm42722	ENSMUSG00000019767.12	Ccdc170	0.867307	7.34541e-05
ENSMUSG00000106495.1	Gm42755	ENSMUSG00000019767.12	Ccdc170	0.943841	0.000576528
ENSMUSG00000109284.1	B230311B06Rik	ENSMUSG00000019767.12	Ccdc170	-0.834013	0.000115047
ENSMUSG00000109311.1	AI314278	ENSMUSG00000019767.12	Ccdc170	0.933237	0.0157936
ENSMUSG00000109644.1	0610005C13Rik	ENSMUSG00000019767.12	Ccdc170	0.892232	0.00238281
ENSMUSG00000110101.1	Gm6249	ENSMUSG00000019767.12	Ccdc170	0.804911	3.37125e-05
ENSMUSG00000112964.1	E430024I08Rik	ENSMUSG00000019767.12	Ccdc170	0.821884	0.00129912
ENSMUSG00000113204.1	Gm46430	ENSMUSG00000019767.12	Ccdc170	0.888895	1.36985e-07
ENSMUSG00000114196.1	Gm47547	ENSMUSG00000019767.12	Ccdc170	0.85453	0.0016754
ENSMUSG00000114994.1	Gm49097	ENSMUSG00000019767.12	Ccdc170	0.909706	0.000192829
ENSMUSG00000115975.1	Gm49526	ENSMUSG00000019767.12	Ccdc170	0.874125	7.14848e-05
ENSMUSG00000097451.11	Rian	ENSMUSG00000035539.14	Ccdc180	0.916248	1.13129e-06
ENSMUSG00000112964.1	E430024I08Rik	ENSMUSG00000035539.14	Ccdc180	0.952335	0.00116383
ENSMUSG00000113204.1	Gm46430	ENSMUSG00000035539.14	Ccdc180	0.804904	4.08042e-07
ENSMUSG00000029878.6	Dbpht2	ENSMUSG00000026578.6	Ccdc181	0.802548	1.62185e-05
ENSMUSG00000033731.9	3300002A11Rik	ENSMUSG00000026578.6	Ccdc181	0.906932	5.07345e-05
ENSMUSG00000038408.14	1700018A04Rik	ENSMUSG00000026578.6	Ccdc181	0.927711	5.56322e-06
ENSMUSG00000052188.6	Gm14964	ENSMUSG00000026578.6	Ccdc181	0.850797	0.00209546
ENSMUSG00000073535.5	Gm5532	ENSMUSG00000026578.6	Ccdc181	0.917918	5.35891e-06
ENSMUSG00000075025.10	Gm10804	ENSMUSG00000026578.6	Ccdc181	0.942603	5.37531e-06
ENSMUSG00000085733.1	Arhgap27os1	ENSMUSG00000026578.6	Ccdc181	0.839425	4.5933e-06
ENSMUSG00000085786.1	Gm15987	ENSMUSG00000026578.6	Ccdc181	0.883687	3.02017e-05
ENSMUSG00000086607.7	4930511M06Rik	ENSMUSG00000026578.6	Ccdc181	0.930946	6.37688e-06
ENSMUSG00000086822.2	5330413P13Rik	ENSMUSG00000026578.6	Ccdc181	0.979796	9.46003e-06
ENSMUSG00000090925.2	1810064F22Rik	ENSMUSG00000026578.6	Ccdc181	0.825597	2.25256e-05
ENSMUSG00000092090.2	Gm3294	ENSMUSG00000026578.6	Ccdc181	0.847005	4.53085e-06
ENSMUSG00000092131.1	BC050972	ENSMUSG00000026578.6	Ccdc181	0.889696	4.77657e-06
ENSMUSG00000097451.11	Rian	ENSMUSG00000026578.6	Ccdc181	0.809817	0.0015325
ENSMUSG00000102420.1	Gm37464	ENSMUSG00000026578.6	Ccdc181	0.898357	5.28276e-06
ENSMUSG00000107191.1	Gm43579	ENSMUSG00000026578.6	Ccdc181	0.926634	4.97775e-06
ENSMUSG00000110427.1	4933406B17Rik	ENSMUSG00000026578.6	Ccdc181	0.935773	7.73559e-06
ENSMUSG00000112117.1	Rmst	ENSMUSG00000026578.6	Ccdc181	0.874711	0.0174427
ENSMUSG00000114196.1	Gm47547	ENSMUSG00000026578.6	Ccdc181	0.895046	1.46712e-05
ENSMUSG00000075514.4	Gm13375	ENSMUSG00000070532.5	Ccdc190	-0.828332	1.51972e-06
ENSMUSG00000085786.1	Gm15987	ENSMUSG00000070532.5	Ccdc190	0.92779	0.00274864
ENSMUSG00000086370.9	Ftx	ENSMUSG00000070532.5	Ccdc190	0.827779	2.03301e-09
ENSMUSG00000093812.1	Gm5627	ENSMUSG00000070532.5	Ccdc190	-0.820339	0.00172696
ENSMUSG00000102559.1	Gm37570	ENSMUSG00000070532.5	Ccdc190	0.846175	2.13633e-05
ENSMUSG00000109311.1	AI314278	ENSMUSG00000070532.5	Ccdc190	0.928149	0.0370009
ENSMUSG00000109644.1	0610005C13Rik	ENSMUSG00000070532.5	Ccdc190	0.849965	0.0141262
ENSMUSG00000112117.1	Rmst	ENSMUSG00000070532.5	Ccdc190	0.888669	0.0308829
ENSMUSG00000112964.1	E430024I08Rik	ENSMUSG00000070532.5	Ccdc190	0.848363	2.01458e-06
ENSMUSG00000113775.1	Gm48027	ENSMUSG00000070532.5	Ccdc190	0.846406	2.27948e-06
ENSMUSG00000115975.1	Gm49526	ENSMUSG00000070532.5	Ccdc190	0.826863	2.64363e-08
ENSMUSG00000038408.14	1700018A04Rik	ENSMUSG00000028637.16	Ccdc30	0.895511	0.0138974
ENSMUSG00000073535.5	Gm5532	ENSMUSG00000028637.16	Ccdc30	0.883771	0.0136297
ENSMUSG00000075025.10	Gm10804	ENSMUSG00000028637.16	Ccdc30	0.937677	0.0131987
ENSMUSG00000085733.1	Arhgap27os1	ENSMUSG00000028637.16	Ccdc30	0.91406	0.0103551
ENSMUSG00000086607.7	4930511M06Rik	ENSMUSG00000028637.16	Ccdc30	0.868907	0.017705
ENSMUSG00000086822.2	5330413P13Rik	ENSMUSG00000028637.16	Ccdc30	0.969552	0.0312658
ENSMUSG00000086851.1	A430108G06Rik	ENSMUSG00000028637.16	Ccdc30	0.811492	0.0249719
ENSMUSG00000092090.2	Gm3294	ENSMUSG00000028637.16	Ccdc30	0.946295	0.0100522
ENSMUSG00000092131.1	BC050972	ENSMUSG00000028637.16	Ccdc30	0.856993	0.0109148
ENSMUSG00000097451.11	Rian	ENSMUSG00000028637.16	Ccdc30	0.92505	1.29375e-06
ENSMUSG00000097875.2	Gm26704	ENSMUSG00000028637.16	Ccdc30	0.826995	0.0248912
ENSMUSG00000102420.1	Gm37464	ENSMUSG00000028637.16	Ccdc30	0.927458	0.0129199
ENSMUSG00000107191.1	Gm43579	ENSMUSG00000028637.16	Ccdc30	0.984332	0.0116821
ENSMUSG00000110101.1	Gm6249	ENSMUSG00000028637.16	Ccdc30	0.843107	0.00800246
ENSMUSG00000110427.1	4933406B17Rik	ENSMUSG00000028637.16	Ccdc30	0.985989	0.0236835
ENSMUSG00000112964.1	E430024I08Rik	ENSMUSG00000028637.16	Ccdc30	0.912735	0.00191963
ENSMUSG00000114994.1	Gm49097	ENSMUSG00000028637.16	Ccdc30	0.836452	0.0203208
ENSMUSG00000052188.6	Gm14964	ENSMUSG00000037716.15	Ccdc33	0.913947	0.000287289
ENSMUSG00000097451.11	Rian	ENSMUSG00000037716.15	Ccdc33	0.817854	5.57384e-08
ENSMUSG00000097970.1	Gm27028	ENSMUSG00000037716.15	Ccdc33	0.805253	9.79516e-06
ENSMUSG00000112117.1	Rmst	ENSMUSG00000037716.15	Ccdc33	0.830587	0.049287
ENSMUSG00000112964.1	E430024I08Rik	ENSMUSG00000037716.15	Ccdc33	0.848565	5.41181e-06
ENSMUSG00000029878.6	Dbpht2	ENSMUSG00000027676.11	Ccdc39	0.930504	0.0381263
ENSMUSG00000038408.14	1700018A04Rik	ENSMUSG00000027676.11	Ccdc39	0.970422	0.0207763
ENSMUSG00000071753.13	Cdr1os	ENSMUSG00000027676.11	Ccdc39	0.859156	0.0332818
ENSMUSG00000073535.5	Gm5532	ENSMUSG00000027676.11	Ccdc39	0.903673	0.020937
ENSMUSG00000075025.10	Gm10804	ENSMUSG00000027676.11	Ccdc39	0.993945	0.0203474
ENSMUSG00000085733.1	Arhgap27os1	ENSMUSG00000027676.11	Ccdc39	0.932479	0.0184448
ENSMUSG00000086607.7	4930511M06Rik	ENSMUSG00000027676.11	Ccdc39	0.935858	0.0233018
ENSMUSG00000086822.2	5330413P13Rik	ENSMUSG00000027676.11	Ccdc39	0.965209	0.0297201
ENSMUSG00000090925.2	1810064F22Rik	ENSMUSG00000027676.11	Ccdc39	0.971273	0.0471934
ENSMUSG00000092090.2	Gm3294	ENSMUSG00000027676.11	Ccdc39	0.847495	0.0181568
ENSMUSG00000092131.1	BC050972	ENSMUSG00000027676.11	Ccdc39	0.961083	0.0187682
ENSMUSG00000097451.11	Rian	ENSMUSG00000027676.11	Ccdc39	0.878103	0.000193624
ENSMUSG00000097875.2	Gm26704	ENSMUSG00000027676.11	Ccdc39	0.901905	0.0272353
ENSMUSG00000102420.1	Gm37464	ENSMUSG00000027676.11	Ccdc39	0.993761	0.0202151
ENSMUSG00000106093.1	Gm42722	ENSMUSG00000027676.11	Ccdc39	0.827507	0.0203273
ENSMUSG00000106495.1	Gm42755	ENSMUSG00000027676.11	Ccdc39	0.94203	0.029022
ENSMUSG00000107191.1	Gm43579	ENSMUSG00000027676.11	Ccdc39	0.908	0.0193262
ENSMUSG00000109644.1	0610005C13Rik	ENSMUSG00000027676.11	Ccdc39	0.83028	0.0481549
ENSMUSG00000110101.1	Gm6249	ENSMUSG00000027676.11	Ccdc39	0.854239	0.0164149
ENSMUSG00000110427.1	4933406B17Rik	ENSMUSG00000027676.11	Ccdc39	0.965956	0.0264129
ENSMUSG00000113204.1	Gm46430	ENSMUSG00000027676.11	Ccdc39	0.805114	0.000284108
ENSMUSG00000114196.1	Gm47547	ENSMUSG00000027676.11	Ccdc39	0.989282	0.0367888
ENSMUSG00000114994.1	Gm49097	ENSMUSG00000027676.11	Ccdc39	0.958354	0.0246285
ENSMUSG00000038408.14	1700018A04Rik	ENSMUSG00000039963.20	Ccdc40	0.9554	0.0422074
ENSMUSG00000073535.5	Gm5532	ENSMUSG00000039963.20	Ccdc40	0.867061	0.0424125
ENSMUSG00000075025.10	Gm10804	ENSMUSG00000039963.20	Ccdc40	0.980655	0.0408464
ENSMUSG00000085733.1	Arhgap27os1	ENSMUSG00000039963.20	Ccdc40	0.917029	0.0349843
ENSMUSG00000092090.2	Gm3294	ENSMUSG00000039963.20	Ccdc40	0.890946	0.0341842
ENSMUSG00000092131.1	BC050972	ENSMUSG00000039963.20	Ccdc40	0.939055	0.0360278
ENSMUSG00000097451.11	Rian	ENSMUSG00000039963.20	Ccdc40	0.882778	4.12707e-06
ENSMUSG00000102420.1	Gm37464	ENSMUSG00000039963.20	Ccdc40	0.99342	0.0403893
ENSMUSG00000106093.1	Gm42722	ENSMUSG00000039963.20	Ccdc40	0.838806	0.0406012
ENSMUSG00000107191.1	Gm43579	ENSMUSG00000039963.20	Ccdc40	0.929695	0.0377018
ENSMUSG00000110101.1	Gm6249	ENSMUSG00000039963.20	Ccdc40	0.882278	0.029242
ENSMUSG00000112964.1	E430024I08Rik	ENSMUSG00000039963.20	Ccdc40	0.941216	0.00722868
ENSMUSG00000052188.6	Gm14964	ENSMUSG00000043913.14	Ccdc60	0.926337	0.00114103
ENSMUSG00000052188.6	Gm14964	ENSMUSG00000003354.6	Ccdc65	0.933514	0.00034377
ENSMUSG00000097970.1	Gm27028	ENSMUSG00000003354.6	Ccdc65	0.83649	1.40699e-05
ENSMUSG00000112964.1	E430024I08Rik	ENSMUSG00000003354.6	Ccdc65	0.822715	6.02716e-06
ENSMUSG00000052188.6	Gm14964	ENSMUSG00000044362.8	Ccdc89	0.83724	0.000385421
ENSMUSG00000112964.1	E430024I08Rik	ENSMUSG00000044362.8	Ccdc89	0.803875	6.39308e-06
ENSMUSG00000092131.1	BC050972	ENSMUSG00000050677.2	Ccdc96	0.9108	0.0459717
ENSMUSG00000112964.1	E430024I08Rik	ENSMUSG00000050677.2	Ccdc96	0.881221	1.14035e-05
ENSMUSG00000029878.6	Dbpht2	ENSMUSG00000074715.3	Ccl28	0.876279	0.0460456
ENSMUSG00000038408.14	1700018A04Rik	ENSMUSG00000074715.3	Ccl28	0.957109	0.030736
ENSMUSG00000071753.13	Cdr1os	ENSMUSG00000074715.3	Ccl28	0.800783	0.0423966
ENSMUSG00000073535.5	Gm5532	ENSMUSG00000074715.3	Ccl28	0.908566	0.0310018
ENSMUSG00000075025.10	Gm10804	ENSMUSG00000074715.3	Ccl28	0.97986	0.0303133
ENSMUSG00000085733.1	Arhgap27os1	ENSMUSG00000074715.3	Ccl28	0.913816	0.028396
ENSMUSG00000086607.7	4930511M06Rik	ENSMUSG00000074715.3	Ccl28	0.89699	0.0332932
ENSMUSG00000086822.2	5330413P13Rik	ENSMUSG00000074715.3	Ccl28	0.974374	0.0392004
ENSMUSG00000092090.2	Gm3294	ENSMUSG00000074715.3	Ccl28	0.900392	0.0280773
ENSMUSG00000092131.1	BC050972	ENSMUSG00000074715.3	Ccl28	0.920261	0.0287026
ENSMUSG00000097451.11	Rian	ENSMUSG00000074715.3	Ccl28	0.895704	0.00351553
ENSMUSG00000097875.2	Gm26704	ENSMUSG00000074715.3	Ccl28	0.909246	0.037069
ENSMUSG00000102420.1	Gm37464	ENSMUSG00000074715.3	Ccl28	0.976891	0.0301966
ENSMUSG00000106495.1	Gm42755	ENSMUSG00000074715.3	Ccl28	0.900966	0.0383779
ENSMUSG00000107191.1	Gm43579	ENSMUSG00000074715.3	Ccl28	0.951422	0.0292795
ENSMUSG00000110101.1	Gm6249	ENSMUSG00000074715.3	Ccl28	0.89053	0.0262026
ENSMUSG00000110427.1	4933406B17Rik	ENSMUSG00000074715.3	Ccl28	0.975865	0.0362319
ENSMUSG00000113204.1	Gm46430	ENSMUSG00000074715.3	Ccl28	0.818842	0.00719902
ENSMUSG00000114196.1	Gm47547	ENSMUSG00000074715.3	Ccl28	0.985795	0.0450495
ENSMUSG00000114994.1	Gm49097	ENSMUSG00000074715.3	Ccl28	0.932915	0.0345312
ENSMUSG00000052188.6	Gm14964	ENSMUSG00000005124.10	Ccn4	0.80173	0.00439683
ENSMUSG00000086665.1	Gm13067	ENSMUSG00000005124.10	Ccn4	-0.882725	0.00179853
ENSMUSG00000097373.1	Gm26877	ENSMUSG00000005124.10	Ccn4	-0.903875	0.000363869
ENSMUSG00000097970.1	Gm27028	ENSMUSG00000005124.10	Ccn4	0.821773	0.000370574
ENSMUSG00000099349.7	1700047G03Rik	ENSMUSG00000005124.10	Ccn4	-0.800076	0.00169577
ENSMUSG00000100910.1	Gm29128	ENSMUSG00000005124.10	Ccn4	-0.917425	0.000357629
ENSMUSG00000106795.3	Gm43050	ENSMUSG00000005124.10	Ccn4	-0.80624	0.000178637
ENSMUSG00000111840.1	Gm48832	ENSMUSG00000005124.10	Ccn4	0.800046	0.000444622
ENSMUSG00000115150.1	Gm10370	ENSMUSG00000005124.10	Ccn4	-0.813247	0.000126614
ENSMUSG00000086665.1	Gm13067	ENSMUSG00000027656.7	Ccn5	0.91026	0.00209641
ENSMUSG00000097440.2	Gm6277	ENSMUSG00000027656.7	Ccn5	0.882264	0.00547481
ENSMUSG00000099137.1	Gm10603	ENSMUSG00000027656.7	Ccn5	0.872008	0.0020401
ENSMUSG00000100910.1	Gm29128	ENSMUSG00000027656.7	Ccn5	0.817857	0.00135982
ENSMUSG00000106795.3	Gm43050	ENSMUSG00000027656.7	Ccn5	0.817537	0.00134346
ENSMUSG00000075514.4	Gm13375	ENSMUSG00000070348.5	Ccnd1	-0.900672	2.72398e-08
ENSMUSG00000078314.2	Gm14762	ENSMUSG00000070348.5	Ccnd1	0.874889	5.82022e-09
ENSMUSG00000086665.1	Gm13067	ENSMUSG00000070348.5	Ccnd1	-0.883344	3.54524e-08
ENSMUSG00000093812.1	Gm5627	ENSMUSG00000070348.5	Ccnd1	-0.859631	1.34531e-08
ENSMUSG00000097373.1	Gm26877	ENSMUSG00000070348.5	Ccnd1	-0.841574	5.94213e-09
ENSMUSG00000097430.2	Gm10544	ENSMUSG00000070348.5	Ccnd1	-0.845585	5.8188e-09
ENSMUSG00000097440.2	Gm6277	ENSMUSG00000070348.5	Ccnd1	-0.878451	6.95394e-06
ENSMUSG00000099137.1	Gm10603	ENSMUSG00000070348.5	Ccnd1	-0.835572	3.31068e-08
ENSMUSG00000099349.7	1700047G03Rik	ENSMUSG00000070348.5	Ccnd1	-0.858351	1.77728e-07
ENSMUSG00000100005.7	B130024G19Rik	ENSMUSG00000070348.5	Ccnd1	0.853231	1.87167e-08
ENSMUSG00000100910.1	Gm29128	ENSMUSG00000070348.5	Ccnd1	-0.922763	5.94171e-09
ENSMUSG00000102559.1	Gm37570	ENSMUSG00000070348.5	Ccnd1	0.819989	1.17501e-08
ENSMUSG00000106795.3	Gm43050	ENSMUSG00000070348.5	Ccnd1	-0.854025	5.70359e-09
ENSMUSG00000110101.1	Gm6249	ENSMUSG00000070348.5	Ccnd1	0.867033	5.50557e-09
ENSMUSG00000112794.1	Gm48878	ENSMUSG00000070348.5	Ccnd1	0.880774	7.0573e-09
ENSMUSG00000115150.1	Gm10370	ENSMUSG00000070348.5	Ccnd1	-0.850989	5.61746e-09
ENSMUSG00000073535.5	Gm5532	ENSMUSG00000035448.9	Ccr3	-0.828803	0.00175657
ENSMUSG00000086049.1	Gm12735	ENSMUSG00000035448.9	Ccr3	0.821158	0.00975168
ENSMUSG00000107949.1	Gm44157	ENSMUSG00000035448.9	Ccr3	0.824776	0.00120966
ENSMUSG00000111774.1	Gm38398	ENSMUSG00000035448.9	Ccr3	0.853089	0.00601052
ENSMUSG00000085733.1	Arhgap27os1	ENSMUSG00000030724.7	Cd19	0.844943	0.00358312
ENSMUSG00000086851.1	A430108G06Rik	ENSMUSG00000030724.7	Cd19	0.920662	0.0064136
ENSMUSG00000092090.2	Gm3294	ENSMUSG00000030724.7	Cd19	0.907967	0.0035099
ENSMUSG00000097451.11	Rian	ENSMUSG00000030724.7	Cd19	0.950349	3.11385e-05
ENSMUSG00000102559.1	Gm37570	ENSMUSG00000030724.7	Cd19	0.855373	0.0461303
ENSMUSG00000107191.1	Gm43579	ENSMUSG00000030724.7	Cd19	0.867433	0.00386105
ENSMUSG00000110427.1	4933406B17Rik	ENSMUSG00000030724.7	Cd19	0.83123	0.00615322
ENSMUSG00000111340.1	Gm47171	ENSMUSG00000030724.7	Cd19	0.860747	0.00332114
ENSMUSG00000116397.1	Gm49525	ENSMUSG00000030724.7	Cd19	0.838885	0.0184572
ENSMUSG00000075025.10	Gm10804	ENSMUSG00000003379.7	Cd79a	0.860647	0.0055414
ENSMUSG00000085733.1	Arhgap27os1	ENSMUSG00000003379.7	Cd79a	0.902721	0.00346798
ENSMUSG00000086822.2	5330413P13Rik	ENSMUSG00000003379.7	Cd79a	0.893849	0.0248008
ENSMUSG00000086851.1	A430108G06Rik	ENSMUSG00000003379.7	Cd79a	0.870201	0.0155614
ENSMUSG00000092090.2	Gm3294	ENSMUSG00000003379.7	Cd79a	0.920685	0.00333879
ENSMUSG00000097451.11	Rian	ENSMUSG00000003379.7	Cd79a	0.966648	2.98784e-07
ENSMUSG00000102420.1	Gm37464	ENSMUSG00000003379.7	Cd79a	0.871491	0.00526384
ENSMUSG00000107191.1	Gm43579	ENSMUSG00000003379.7	Cd79a	0.9378	0.00442765
ENSMUSG00000110427.1	4933406B17Rik	ENSMUSG00000003379.7	Cd79a	0.944533	0.0151125
ENSMUSG00000112964.1	E430024I08Rik	ENSMUSG00000003379.7	Cd79a	0.814561	0.000169812
ENSMUSG00000085733.1	Arhgap27os1	ENSMUSG00000040592.11	Cd79b	0.877678	0.00148329
ENSMUSG00000085786.1	Gm15987	ENSMUSG00000040592.11	Cd79b	0.807667	0.00792254
ENSMUSG00000086851.1	A430108G06Rik	ENSMUSG00000040592.11	Cd79b	0.832539	0.00241077
ENSMUSG00000092090.2	Gm3294	ENSMUSG00000040592.11	Cd79b	0.888219	0.00145778
ENSMUSG00000097451.11	Rian	ENSMUSG00000040592.11	Cd79b	0.930727	0.000252576
ENSMUSG00000099757.1	BE692007	ENSMUSG00000040592.11	Cd79b	0.965754	0.0153744
ENSMUSG00000107191.1	Gm43579	ENSMUSG00000040592.11	Cd79b	0.877841	0.00157737
ENSMUSG00000110427.1	4933406B17Rik	ENSMUSG00000040592.11	Cd79b	0.867557	0.00232674
ENSMUSG00000038408.14	1700018A04Rik	ENSMUSG00000028755.3	Cda	0.950457	0.0153177
ENSMUSG00000073535.5	Gm5532	ENSMUSG00000028755.3	Cda	0.915066	0.013604
ENSMUSG00000075025.10	Gm10804	ENSMUSG00000028755.3	Cda	0.942448	0.0137599
ENSMUSG00000075514.4	Gm13375	ENSMUSG00000028755.3	Cda	-0.835087	0.00811973
ENSMUSG00000085733.1	Arhgap27os1	ENSMUSG00000028755.3	Cda	0.903031	0.00820592
ENSMUSG00000086432.1	B430119L08Rik	ENSMUSG00000028755.3	Cda	-0.819654	0.000287027
ENSMUSG00000086607.7	4930511M06Rik	ENSMUSG00000028755.3	Cda	0.868598	0.0233448
ENSMUSG00000092090.2	Gm3294	ENSMUSG00000028755.3	Cda	0.872384	0.00786085
ENSMUSG00000092131.1	BC050972	ENSMUSG00000028755.3	Cda	0.893395	0.00939571
ENSMUSG00000097451.11	Rian	ENSMUSG00000028755.3	Cda	0.823664	1.84862e-07
ENSMUSG00000097875.2	Gm26704	ENSMUSG00000028755.3	Cda	0.901006	0.0428267
ENSMUSG00000100910.1	Gm29128	ENSMUSG00000028755.3	Cda	-0.810246	0.011401
ENSMUSG00000102420.1	Gm37464	ENSMUSG00000028755.3	Cda	0.931621	0.0130207
ENSMUSG00000107191.1	Gm43579	ENSMUSG00000028755.3	Cda	0.908886	0.0107553
ENSMUSG00000110101.1	Gm6249	ENSMUSG00000028755.3	Cda	0.939079	0.00502671
ENSMUSG00000110427.1	4933406B17Rik	ENSMUSG00000028755.3	Cda	0.918306	0.0403369
ENSMUSG00000112964.1	E430024I08Rik	ENSMUSG00000028755.3	Cda	0.877807	6.49436e-05
ENSMUSG00000114994.1	Gm49097	ENSMUSG00000028755.3	Cda	0.910096	0.030806
ENSMUSG00000029878.6	Dbpht2	ENSMUSG00000033502.15	Cdc14a	0.935916	6.80101e-05
ENSMUSG00000033731.9	3300002A11Rik	ENSMUSG00000033502.15	Cdc14a	0.983458	0.000136038
ENSMUSG00000038408.14	1700018A04Rik	ENSMUSG00000033502.15	Cdc14a	0.993281	3.49179e-05
ENSMUSG00000073535.5	Gm5532	ENSMUSG00000033502.15	Cdc14a	0.920405	3.46271e-05
ENSMUSG00000075025.10	Gm10804	ENSMUSG00000033502.15	Cdc14a	0.992484	3.41701e-05
ENSMUSG00000078706.4	Gm53	ENSMUSG00000033502.15	Cdc14a	0.868195	0.000130363
ENSMUSG00000085733.1	Arhgap27os1	ENSMUSG00000033502.15	Cdc14a	0.880679	3.09157e-05
ENSMUSG00000085786.1	Gm15987	ENSMUSG00000033502.15	Cdc14a	0.951109	0.000114716
ENSMUSG00000086607.7	4930511M06Rik	ENSMUSG00000033502.15	Cdc14a	0.971603	3.86725e-05
ENSMUSG00000086822.2	5330413P13Rik	ENSMUSG00000033502.15	Cdc14a	0.982548	4.98236e-05
ENSMUSG00000090925.2	1810064F22Rik	ENSMUSG00000033502.15	Cdc14a	0.925992	8.50266e-05
ENSMUSG00000092131.1	BC050972	ENSMUSG00000033502.15	Cdc14a	0.977208	3.15824e-05
ENSMUSG00000097451.11	Rian	ENSMUSG00000033502.15	Cdc14a	0.805309	0.0300639
ENSMUSG00000097875.2	Gm26704	ENSMUSG00000033502.15	Cdc14a	0.832861	4.47981e-05
ENSMUSG00000102420.1	Gm37464	ENSMUSG00000033502.15	Cdc14a	0.966376	3.38665e-05
ENSMUSG00000106495.1	Gm42755	ENSMUSG00000033502.15	Cdc14a	0.885681	4.99525e-05
ENSMUSG00000107191.1	Gm43579	ENSMUSG00000033502.15	Cdc14a	0.879881	3.24797e-05
ENSMUSG00000109311.1	AI314278	ENSMUSG00000033502.15	Cdc14a	0.899384	0.000125136
ENSMUSG00000110101.1	Gm6249	ENSMUSG00000033502.15	Cdc14a	0.816227	2.78363e-05
ENSMUSG00000110427.1	4933406B17Rik	ENSMUSG00000033502.15	Cdc14a	0.933327	4.38972e-05
ENSMUSG00000112117.1	Rmst	ENSMUSG00000033502.15	Cdc14a	0.942609	0.00813822
ENSMUSG00000114196.1	Gm47547	ENSMUSG00000033502.15	Cdc14a	0.959542	6.44809e-05
ENSMUSG00000114994.1	Gm49097	ENSMUSG00000033502.15	Cdc14a	0.916934	4.10624e-05
ENSMUSG00000104488.1	Gm38062	ENSMUSG00000012819.15	Cdh23	-0.813639	6.03796e-05
ENSMUSG00000108560.1	Gm44695	ENSMUSG00000012819.15	Cdh23	-0.805693	0.000764891
ENSMUSG00000109284.1	B230311B06Rik	ENSMUSG00000012819.15	Cdh23	0.826497	2.42311e-05
ENSMUSG00000086370.9	Ftx	ENSMUSG00000035860.9	Cdhr3	0.801447	0.00159078
ENSMUSG00000097451.11	Rian	ENSMUSG00000035860.9	Cdhr3	0.90792	1.12537e-05
ENSMUSG00000112964.1	E430024I08Rik	ENSMUSG00000035860.9	Cdhr3	0.950579	0.0176484
ENSMUSG00000113204.1	Gm46430	ENSMUSG00000035860.9	Cdhr3	0.844553	9.14875e-06
ENSMUSG00000086370.9	Ftx	ENSMUSG00000032595.10	Cdhr4	0.802737	1.22396e-07
ENSMUSG00000097451.11	Rian	ENSMUSG00000032595.10	Cdhr4	0.942829	1.26422e-07
ENSMUSG00000110101.1	Gm6249	ENSMUSG00000032595.10	Cdhr4	0.896939	0.0482588
ENSMUSG00000112964.1	E430024I08Rik	ENSMUSG00000032595.10	Cdhr4	0.940105	2.94068e-05
ENSMUSG00000113204.1	Gm46430	ENSMUSG00000032595.10	Cdhr4	0.864353	1.50413e-08
ENSMUSG00000086370.9	Ftx	ENSMUSG00000025497.15	Cdhr5	0.838908	0.00108
ENSMUSG00000097451.11	Rian	ENSMUSG00000025497.15	Cdhr5	0.868914	8.51984e-06
ENSMUSG00000112964.1	E430024I08Rik	ENSMUSG00000025497.15	Cdhr5	0.940433	0.0136322
ENSMUSG00000113204.1	Gm46430	ENSMUSG00000025497.15	Cdhr5	0.850474	6.33935e-06
ENSMUSG00000052188.6	Gm14964	ENSMUSG00000097075.3	Cdiptos	0.899583	0.000464254
ENSMUSG00000097970.1	Gm27028	ENSMUSG00000097075.3	Cdiptos	0.843406	8.92997e-06
ENSMUSG00000111840.1	Gm48832	ENSMUSG00000097075.3	Cdiptos	0.804665	0.000141568
ENSMUSG00000038408.14	1700018A04Rik	ENSMUSG00000048895.13	Cdk5r1	0.906814	0.000164341
ENSMUSG00000052188.6	Gm14964	ENSMUSG00000048895.13	Cdk5r1	0.857649	0.0185563
ENSMUSG00000073535.5	Gm5532	ENSMUSG00000048895.13	Cdk5r1	0.879971	8.56965e-05
ENSMUSG00000075025.10	Gm10804	ENSMUSG00000048895.13	Cdk5r1	0.929872	0.000129098
ENSMUSG00000085733.1	Arhgap27os1	ENSMUSG00000048895.13	Cdk5r1	0.889547	3.98969e-05
ENSMUSG00000086607.7	4930511M06Rik	ENSMUSG00000048895.13	Cdk5r1	0.845558	0.000298293
ENSMUSG00000086822.2	5330413P13Rik	ENSMUSG00000048895.13	Cdk5r1	0.973821	0.00275031
ENSMUSG00000086851.1	A430108G06Rik	ENSMUSG00000048895.13	Cdk5r1	0.875234	0.000719266
ENSMUSG00000092090.2	Gm3294	ENSMUSG00000048895.13	Cdk5r1	0.903453	3.98652e-05
ENSMUSG00000092131.1	BC050972	ENSMUSG00000048895.13	Cdk5r1	0.847987	5.99403e-05
ENSMUSG00000097451.11	Rian	ENSMUSG00000048895.13	Cdk5r1	0.934302	1.81504e-07
ENSMUSG00000097875.2	Gm26704	ENSMUSG00000048895.13	Cdk5r1	0.841949	0.000857866
ENSMUSG00000100910.1	Gm29128	ENSMUSG00000048895.13	Cdk5r1	-0.811378	6.12747e-05
ENSMUSG00000102420.1	Gm37464	ENSMUSG00000048895.13	Cdk5r1	0.914658	0.000108533
ENSMUSG00000106495.1	Gm42755	ENSMUSG00000048895.13	Cdk5r1	0.811218	0.00399744
ENSMUSG00000107191.1	Gm43579	ENSMUSG00000048895.13	Cdk5r1	0.951483	7.78093e-05
ENSMUSG00000110101.1	Gm6249	ENSMUSG00000048895.13	Cdk5r1	0.878718	1.81997e-05
ENSMUSG00000110427.1	4933406B17Rik	ENSMUSG00000048895.13	Cdk5r1	0.949272	0.00092408
ENSMUSG00000112964.1	E430024I08Rik	ENSMUSG00000048895.13	Cdk5r1	0.881433	6.61728e-05
ENSMUSG00000114196.1	Gm47547	ENSMUSG00000048895.13	Cdk5r1	0.928245	0.0179906
ENSMUSG00000114994.1	Gm49097	ENSMUSG00000048895.13	Cdk5r1	0.864122	0.000575134
ENSMUSG00000029878.6	Dbpht2	ENSMUSG00000033966.8	Cdkl4	0.818689	0.0271772
ENSMUSG00000038408.14	1700018A04Rik	ENSMUSG00000033966.8	Cdkl4	0.877801	0.00399629
ENSMUSG00000073535.5	Gm5532	ENSMUSG00000033966.8	Cdkl4	0.834311	0.00375987
ENSMUSG00000075025.10	Gm10804	ENSMUSG00000033966.8	Cdkl4	0.927817	0.00372437
ENSMUSG00000085733.1	Arhgap27os1	ENSMUSG00000033966.8	Cdkl4	0.890205	0.00267817
ENSMUSG00000086607.7	4930511M06Rik	ENSMUSG00000033966.8	Cdkl4	0.810844	0.00537253
ENSMUSG00000086822.2	5330413P13Rik	ENSMUSG00000033966.8	Cdkl4	0.91856	0.0115592
ENSMUSG00000086851.1	A430108G06Rik	ENSMUSG00000033966.8	Cdkl4	0.853103	0.00821165
ENSMUSG00000090925.2	1810064F22Rik	ENSMUSG00000033966.8	Cdkl4	0.923922	0.0464027
ENSMUSG00000092090.2	Gm3294	ENSMUSG00000033966.8	Cdkl4	0.893606	0.00259381
ENSMUSG00000092131.1	BC050972	ENSMUSG00000033966.8	Cdkl4	0.845391	0.00290089
ENSMUSG00000097451.11	Rian	ENSMUSG00000033966.8	Cdkl4	0.942467	8.45876e-07
ENSMUSG00000097875.2	Gm26704	ENSMUSG00000033966.8	Cdkl4	0.902119	0.0082881
ENSMUSG00000102420.1	Gm37464	ENSMUSG00000033966.8	Cdkl4	0.944158	0.00360082
ENSMUSG00000106093.1	Gm42722	ENSMUSG00000033966.8	Cdkl4	0.842409	0.00352035
ENSMUSG00000106495.1	Gm42755	ENSMUSG00000033966.8	Cdkl4	0.898904	0.0119272
ENSMUSG00000107191.1	Gm43579	ENSMUSG00000033966.8	Cdkl4	0.934256	0.00316859
ENSMUSG00000109644.1	0610005C13Rik	ENSMUSG00000033966.8	Cdkl4	0.893986	0.0392289
ENSMUSG00000110101.1	Gm6249	ENSMUSG00000033966.8	Cdkl4	0.852667	0.00194361
ENSMUSG00000110427.1	4933406B17Rik	ENSMUSG00000033966.8	Cdkl4	0.957561	0.00791494
ENSMUSG00000111340.1	Gm47171	ENSMUSG00000033966.8	Cdkl4	0.805531	0.00233609
ENSMUSG00000112964.1	E430024I08Rik	ENSMUSG00000033966.8	Cdkl4	0.931539	0.00112875
ENSMUSG00000113204.1	Gm46430	ENSMUSG00000033966.8	Cdkl4	0.858236	1.95388e-07
ENSMUSG00000114196.1	Gm47547	ENSMUSG00000033966.8	Cdkl4	0.957088	0.0237215
ENSMUSG00000114994.1	Gm49097	ENSMUSG00000033966.8	Cdkl4	0.909209	0.00650763
ENSMUSG00000086049.1	Gm12735	ENSMUSG00000039518.7	Cdsn	0.827208	0.000477089
ENSMUSG00000093812.1	Gm5627	ENSMUSG00000039518.7	Cdsn	0.851343	0.00150567
ENSMUSG00000099881.1	2810013P06Rik	ENSMUSG00000039518.7	Cdsn	-0.880015	7.05019e-05
ENSMUSG00000102559.1	Gm37570	ENSMUSG00000039518.7	Cdsn	-0.870266	0.00125466
ENSMUSG00000104488.1	Gm38062	ENSMUSG00000039518.7	Cdsn	-0.82252	0.000362651
ENSMUSG00000109284.1	B230311B06Rik	ENSMUSG00000039518.7	Cdsn	0.881489	0.000295589
ENSMUSG00000109556.1	Gm38843	ENSMUSG00000039518.7	Cdsn	0.890535	0.000219961
ENSMUSG00000110101.1	Gm6249	ENSMUSG00000039518.7	Cdsn	-0.82646	0.000212252
ENSMUSG00000113842.1	Gm48138	ENSMUSG00000039518.7	Cdsn	-0.805654	0.000675149
ENSMUSG00000115150.1	Gm10370	ENSMUSG00000039518.7	Cdsn	0.966473	0.000222489
ENSMUSG00000115240.1	Gm5144	ENSMUSG00000039518.7	Cdsn	0.894828	0.000855441
ENSMUSG00000029878.6	Dbpht2	ENSMUSG00000016028.11	Celsr1	0.85118	0.0185606
ENSMUSG00000033731.9	3300002A11Rik	ENSMUSG00000016028.11	Celsr1	0.95823	0.0224643
ENSMUSG00000038408.14	1700018A04Rik	ENSMUSG00000016028.11	Celsr1	0.918943	0.0150708
ENSMUSG00000071753.13	Cdr1os	ENSMUSG00000016028.11	Celsr1	0.865667	0.017847
ENSMUSG00000073535.5	Gm5532	ENSMUSG00000016028.11	Celsr1	0.860067	0.0151597
ENSMUSG00000075025.10	Gm10804	ENSMUSG00000016028.11	Celsr1	0.954144	0.0149645
ENSMUSG00000078706.4	Gm53	ENSMUSG00000016028.11	Celsr1	0.964592	0.0232398
ENSMUSG00000085733.1	Arhgap27os1	ENSMUSG00000016028.11	Celsr1	0.944473	0.0144726
ENSMUSG00000085786.1	Gm15987	ENSMUSG00000016028.11	Celsr1	0.974803	0.0236613
ENSMUSG00000086607.7	4930511M06Rik	ENSMUSG00000016028.11	Celsr1	0.839228	0.0157253
ENSMUSG00000086822.2	5330413P13Rik	ENSMUSG00000016028.11	Celsr1	0.932765	0.0171155
ENSMUSG00000086851.1	A430108G06Rik	ENSMUSG00000016028.11	Celsr1	0.828345	0.01671
ENSMUSG00000090925.2	1810064F22Rik	ENSMUSG00000016028.11	Celsr1	0.963146	0.0200955
ENSMUSG00000092090.2	Gm3294	ENSMUSG00000016028.11	Celsr1	0.928275	0.0143845
ENSMUSG00000092131.1	BC050972	ENSMUSG00000016028.11	Celsr1	0.889361	0.0145472
ENSMUSG00000097875.2	Gm26704	ENSMUSG00000016028.11	Celsr1	0.961538	0.0166448
ENSMUSG00000099757.1	BE692007	ENSMUSG00000016028.11	Celsr1	0.854132	0.0286824
ENSMUSG00000102420.1	Gm37464	ENSMUSG00000016028.11	Celsr1	0.977277	0.014938
ENSMUSG00000102559.1	Gm37570	ENSMUSG00000016028.11	Celsr1	0.836785	0.0279858
ENSMUSG00000106093.1	Gm42722	ENSMUSG00000016028.11	Celsr1	0.8763	0.0149891
ENSMUSG00000106495.1	Gm42755	ENSMUSG00000016028.11	Celsr1	0.921131	0.0168894
ENSMUSG00000107191.1	Gm43579	ENSMUSG00000016028.11	Celsr1	0.947692	0.0146985
ENSMUSG00000109311.1	AI314278	ENSMUSG00000016028.11	Celsr1	0.882585	0.0232153
ENSMUSG00000109644.1	0610005C13Rik	ENSMUSG00000016028.11	Celsr1	0.892691	0.0205434
ENSMUSG00000110101.1	Gm6249	ENSMUSG00000016028.11	Celsr1	0.924568	0.0138745
ENSMUSG00000110427.1	4933406B17Rik	ENSMUSG00000016028.11	Celsr1	0.975763	0.0164329
ENSMUSG00000111340.1	Gm47171	ENSMUSG00000016028.11	Celsr1	0.83419	0.0141845
ENSMUSG00000114196.1	Gm47547	ENSMUSG00000016028.11	Celsr1	0.987748	0.0183675
ENSMUSG00000114994.1	Gm49097	ENSMUSG00000016028.11	Celsr1	0.95573	0.0160208
ENSMUSG00000029878.6	Dbpht2	ENSMUSG00000040729.8	Cep126	0.928236	0.0101994
ENSMUSG00000033731.9	3300002A11Rik	ENSMUSG00000040729.8	Cep126	0.97748	0.0316506
ENSMUSG00000038408.14	1700018A04Rik	ENSMUSG00000040729.8	Cep126	0.962422	0.0028395
ENSMUSG00000071753.13	Cdr1os	ENSMUSG00000040729.8	Cep126	0.855426	0.00708522
ENSMUSG00000073535.5	Gm5532	ENSMUSG00000040729.8	Cep126	0.861304	0.00278368
ENSMUSG00000075025.10	Gm10804	ENSMUSG00000040729.8	Cep126	0.987691	0.00271737
ENSMUSG00000078706.4	Gm53	ENSMUSG00000040729.8	Cep126	0.921332	0.0315239
ENSMUSG00000085733.1	Arhgap27os1	ENSMUSG00000040729.8	Cep126	0.901441	0.0022143
ENSMUSG00000085786.1	Gm15987	ENSMUSG00000040729.8	Cep126	0.960892	0.0274092
ENSMUSG00000086607.7	4930511M06Rik	ENSMUSG00000040729.8	Cep126	0.932298	0.00348177
ENSMUSG00000086822.2	5330413P13Rik	ENSMUSG00000040729.8	Cep126	0.949529	0.00573937
ENSMUSG00000090925.2	1810064F22Rik	ENSMUSG00000040729.8	Cep126	0.974203	0.0152546
ENSMUSG00000092090.2	Gm3294	ENSMUSG00000040729.8	Cep126	0.847975	0.00216108
ENSMUSG00000092131.1	BC050972	ENSMUSG00000040729.8	Cep126	0.968211	0.00231566
ENSMUSG00000097451.11	Rian	ENSMUSG00000040729.8	Cep126	0.841516	7.16054e-06
ENSMUSG00000097875.2	Gm26704	ENSMUSG00000040729.8	Cep126	0.889457	0.00466388
ENSMUSG00000102420.1	Gm37464	ENSMUSG00000040729.8	Cep126	0.992834	0.00266738
ENSMUSG00000106093.1	Gm42722	ENSMUSG00000040729.8	Cep126	0.800812	0.00265315
ENSMUSG00000106495.1	Gm42755	ENSMUSG00000040729.8	Cep126	0.923443	0.00575324
ENSMUSG00000107191.1	Gm43579	ENSMUSG00000040729.8	Cep126	0.901036	0.00245135
ENSMUSG00000109311.1	AI314278	ENSMUSG00000040729.8	Cep126	0.918142	0.0299612
ENSMUSG00000110101.1	Gm6249	ENSMUSG00000040729.8	Cep126	0.815459	0.00178925
ENSMUSG00000110427.1	4933406B17Rik	ENSMUSG00000040729.8	Cep126	0.965279	0.00448072
ENSMUSG00000112964.1	E430024I08Rik	ENSMUSG00000040729.8	Cep126	0.952113	0.0247253
ENSMUSG00000114196.1	Gm47547	ENSMUSG00000040729.8	Cep126	0.984553	0.00929083
ENSMUSG00000114994.1	Gm49097	ENSMUSG00000040729.8	Cep126	0.945171	0.00392605
ENSMUSG00000029878.6	Dbpht2	ENSMUSG00000019971.10	Cep290	0.872769	0.000119967
ENSMUSG00000033731.9	3300002A11Rik	ENSMUSG00000019971.10	Cep290	0.934621	0.000183851
ENSMUSG00000038408.14	1700018A04Rik	ENSMUSG00000019971.10	Cep290	0.926589	7.86023e-05
ENSMUSG00000073535.5	Gm5532	ENSMUSG00000019971.10	Cep290	0.886668	7.86895e-05
ENSMUSG00000075025.10	Gm10804	ENSMUSG00000019971.10	Cep290	0.962488	7.7518e-05
ENSMUSG00000078706.4	Gm53	ENSMUSG00000019971.10	Cep290	0.860146	0.000184847
ENSMUSG00000085733.1	Arhgap27os1	ENSMUSG00000019971.10	Cep290	0.863049	7.26615e-05
ENSMUSG00000085786.1	Gm15987	ENSMUSG00000019971.10	Cep290	0.900784	0.000177539
ENSMUSG00000086607.7	4930511M06Rik	ENSMUSG00000019971.10	Cep290	0.934686	8.45056e-05
ENSMUSG00000086822.2	5330413P13Rik	ENSMUSG00000019971.10	Cep290	0.93876	9.96099e-05
ENSMUSG00000090925.2	1810064F22Rik	ENSMUSG00000019971.10	Cep290	0.911109	0.000139329
ENSMUSG00000092090.2	Gm3294	ENSMUSG00000019971.10	Cep290	0.819493	7.19784e-05
ENSMUSG00000092131.1	BC050972	ENSMUSG00000019971.10	Cep290	0.92629	7.35602e-05
ENSMUSG00000102420.1	Gm37464	ENSMUSG00000019971.10	Cep290	0.947883	7.71418e-05
ENSMUSG00000106495.1	Gm42755	ENSMUSG00000019971.10	Cep290	0.860263	9.87367e-05
ENSMUSG00000107191.1	Gm43579	ENSMUSG00000019971.10	Cep290	0.896777	7.49599e-05
ENSMUSG00000109311.1	AI314278	ENSMUSG00000019971.10	Cep290	0.844375	0.000181549
ENSMUSG00000110427.1	4933406B17Rik	ENSMUSG00000019971.10	Cep290	0.947929	9.18559e-05
ENSMUSG00000112117.1	Rmst	ENSMUSG00000019971.10	Cep290	0.919457	0.00284212
ENSMUSG00000112964.1	E430024I08Rik	ENSMUSG00000019971.10	Cep290	0.995178	0.0214597
ENSMUSG00000114196.1	Gm47547	ENSMUSG00000019971.10	Cep290	0.936936	0.000116485
ENSMUSG00000114994.1	Gm49097	ENSMUSG00000019971.10	Cep290	0.86009	8.77609e-05
ENSMUSG00000097451.11	Rian	ENSMUSG00000038987.8	Cfap157	0.811771	6.25341e-08
ENSMUSG00000112964.1	E430024I08Rik	ENSMUSG00000038987.8	Cfap157	0.962928	6.90219e-06
ENSMUSG00000085786.1	Gm15987	ENSMUSG00000011154.17	Cfap161	0.962569	0.0353276
ENSMUSG00000097451.11	Rian	ENSMUSG00000011154.17	Cfap161	0.884505	4.88533e-08
ENSMUSG00000112117.1	Rmst	ENSMUSG00000011154.17	Cfap161	0.950076	0.0451406
ENSMUSG00000112964.1	E430024I08Rik	ENSMUSG00000011154.17	Cfap161	0.96005	4.04575e-06
ENSMUSG00000075514.4	Gm13375	ENSMUSG00000057816.7	Cfap299	-0.825754	4.3959e-06
ENSMUSG00000085786.1	Gm15987	ENSMUSG00000057816.7	Cfap299	0.91384	0.010188
ENSMUSG00000086825.1	Gm15675	ENSMUSG00000057816.7	Cfap299	0.854244	0.000284861
ENSMUSG00000112117.1	Rmst	ENSMUSG00000057816.7	Cfap299	0.923908	0.0363606
ENSMUSG00000112964.1	E430024I08Rik	ENSMUSG00000057816.7	Cfap299	0.865318	2.76734e-06
ENSMUSG00000113775.1	Gm48027	ENSMUSG00000057816.7	Cfap299	0.830196	4.59885e-06
ENSMUSG00000097451.11	Rian	ENSMUSG00000044948.17	Cfap43	0.859645	0.000261767
ENSMUSG00000038408.14	1700018A04Rik	ENSMUSG00000026546.16	Cfap45	0.954511	0.0276664
ENSMUSG00000073535.5	Gm5532	ENSMUSG00000026546.16	Cfap45	0.915358	0.0259508
ENSMUSG00000075025.10	Gm10804	ENSMUSG00000026546.16	Cfap45	0.946194	0.0254204
ENSMUSG00000075514.4	Gm13375	ENSMUSG00000026546.16	Cfap45	-0.800721	0.0139553
ENSMUSG00000085733.1	Arhgap27os1	ENSMUSG00000026546.16	Cfap45	0.892167	0.0169226
ENSMUSG00000086607.7	4930511M06Rik	ENSMUSG00000026546.16	Cfap45	0.900017	0.0397086
ENSMUSG00000092090.2	Gm3294	ENSMUSG00000026546.16	Cfap45	0.859211	0.0162361
ENSMUSG00000092131.1	BC050972	ENSMUSG00000026546.16	Cfap45	0.908357	0.018677
ENSMUSG00000097451.11	Rian	ENSMUSG00000026546.16	Cfap45	0.800923	2.22023e-07
ENSMUSG00000100910.1	Gm29128	ENSMUSG00000026546.16	Cfap45	-0.805262	0.022464
ENSMUSG00000102420.1	Gm37464	ENSMUSG00000026546.16	Cfap45	0.925208	0.0244326
ENSMUSG00000107191.1	Gm43579	ENSMUSG00000026546.16	Cfap45	0.904194	0.0208492
ENSMUSG00000110101.1	Gm6249	ENSMUSG00000026546.16	Cfap45	0.892709	0.0112146
ENSMUSG00000112964.1	E430024I08Rik	ENSMUSG00000026546.16	Cfap45	0.878762	9.1117e-05
ENSMUSG00000114994.1	Gm49097	ENSMUSG00000026546.16	Cfap45	0.880724	0.0493742
ENSMUSG00000038408.14	1700018A04Rik	ENSMUSG00000049571.18	Cfap46	0.897083	0.0266069
ENSMUSG00000073535.5	Gm5532	ENSMUSG00000049571.18	Cfap46	0.856195	0.0264537
ENSMUSG00000075025.10	Gm10804	ENSMUSG00000049571.18	Cfap46	0.944671	0.025477
ENSMUSG00000085733.1	Arhgap27os1	ENSMUSG00000049571.18	Cfap46	0.959992	0.0207588
ENSMUSG00000086370.9	Ftx	ENSMUSG00000049571.18	Cfap46	0.870546	6.55472e-05
ENSMUSG00000086607.7	4930511M06Rik	ENSMUSG00000049571.18	Cfap46	0.838756	0.0329697
ENSMUSG00000092090.2	Gm3294	ENSMUSG00000049571.18	Cfap46	0.888524	0.0201929
ENSMUSG00000092131.1	BC050972	ENSMUSG00000049571.18	Cfap46	0.885353	0.0216468
ENSMUSG00000097451.11	Rian	ENSMUSG00000049571.18	Cfap46	0.919548	1.64809e-06
ENSMUSG00000097875.2	Gm26704	ENSMUSG00000049571.18	Cfap46	0.955736	0.0443275
ENSMUSG00000102420.1	Gm37464	ENSMUSG00000049571.18	Cfap46	0.975401	0.0250589
ENSMUSG00000106093.1	Gm42722	ENSMUSG00000049571.18	Cfap46	0.911464	0.0250873
ENSMUSG00000107191.1	Gm43579	ENSMUSG00000049571.18	Cfap46	0.913026	0.0229534
ENSMUSG00000110101.1	Gm6249	ENSMUSG00000049571.18	Cfap46	0.891399	0.0165447
ENSMUSG00000110427.1	4933406B17Rik	ENSMUSG00000049571.18	Cfap46	0.961453	0.0422268
ENSMUSG00000111340.1	Gm47171	ENSMUSG00000049571.18	Cfap46	0.843563	0.0187429
ENSMUSG00000112964.1	E430024I08Rik	ENSMUSG00000049571.18	Cfap46	0.922233	0.00246262
ENSMUSG00000113204.1	Gm46430	ENSMUSG00000049571.18	Cfap46	0.887592	6.06601e-07
ENSMUSG00000114994.1	Gm49097	ENSMUSG00000049571.18	Cfap46	0.958591	0.0369771
ENSMUSG00000038408.14	1700018A04Rik	ENSMUSG00000073077.7	Cfap47	0.986127	0.0291841
ENSMUSG00000073535.5	Gm5532	ENSMUSG00000073077.7	Cfap47	0.882244	0.029362
ENSMUSG00000075025.10	Gm10804	ENSMUSG00000073077.7	Cfap47	0.991411	0.0283827
ENSMUSG00000085733.1	Arhgap27os1	ENSMUSG00000073077.7	Cfap47	0.879337	0.0248931
ENSMUSG00000086607.7	4930511M06Rik	ENSMUSG00000073077.7	Cfap47	0.945191	0.0338488
ENSMUSG00000086822.2	5330413P13Rik	ENSMUSG00000073077.7	Cfap47	0.966546	0.0465636
ENSMUSG00000092131.1	BC050972	ENSMUSG00000073077.7	Cfap47	0.977423	0.0255057
ENSMUSG00000097451.11	Rian	ENSMUSG00000073077.7	Cfap47	0.827741	1.60106e-05
ENSMUSG00000097875.2	Gm26704	ENSMUSG00000073077.7	Cfap47	0.874072	0.0414315
ENSMUSG00000102420.1	Gm37464	ENSMUSG00000073077.7	Cfap47	0.981605	0.0281206
ENSMUSG00000106495.1	Gm42755	ENSMUSG00000073077.7	Cfap47	0.927933	0.0453763
ENSMUSG00000107191.1	Gm43579	ENSMUSG00000073077.7	Cfap47	0.872226	0.0265116
ENSMUSG00000110101.1	Gm6249	ENSMUSG00000073077.7	Cfap47	0.825624	0.0213645
ENSMUSG00000110427.1	4933406B17Rik	ENSMUSG00000073077.7	Cfap47	0.935365	0.0398947
ENSMUSG00000112964.1	E430024I08Rik	ENSMUSG00000073077.7	Cfap47	0.943926	0.0328361
ENSMUSG00000114994.1	Gm49097	ENSMUSG00000073077.7	Cfap47	0.95335	0.0364375
ENSMUSG00000029878.6	Dbpht2	ENSMUSG00000020014.17	Cfap54	0.929638	0.0425649
ENSMUSG00000038408.14	1700018A04Rik	ENSMUSG00000020014.17	Cfap54	0.967707	0.0321002
ENSMUSG00000071753.13	Cdr1os	ENSMUSG00000020014.17	Cfap54	0.867126	0.0403166
ENSMUSG00000073535.5	Gm5532	ENSMUSG00000020014.17	Cfap54	0.893784	0.0323394
ENSMUSG00000075025.10	Gm10804	ENSMUSG00000020014.17	Cfap54	0.991903	0.0317922
ENSMUSG00000085733.1	Arhgap27os1	ENSMUSG00000020014.17	Cfap54	0.923924	0.0303769
ENSMUSG00000086607.7	4930511M06Rik	ENSMUSG00000020014.17	Cfap54	0.922001	0.0339901
ENSMUSG00000086822.2	5330413P13Rik	ENSMUSG00000020014.17	Cfap54	0.959369	0.0381183
ENSMUSG00000090925.2	1810064F22Rik	ENSMUSG00000020014.17	Cfap54	0.977969	0.0473214
ENSMUSG00000092090.2	Gm3294	ENSMUSG00000020014.17	Cfap54	0.853834	0.0301291
ENSMUSG00000092131.1	BC050972	ENSMUSG00000020014.17	Cfap54	0.956187	0.0305949
ENSMUSG00000097875.2	Gm26704	ENSMUSG00000020014.17	Cfap54	0.91712	0.0366922
ENSMUSG00000102420.1	Gm37464	ENSMUSG00000020014.17	Cfap54	0.996239	0.031713
ENSMUSG00000106093.1	Gm42722	ENSMUSG00000020014.17	Cfap54	0.836729	0.031852
ENSMUSG00000106495.1	Gm42755	ENSMUSG00000020014.17	Cfap54	0.949915	0.0374723
ENSMUSG00000107191.1	Gm43579	ENSMUSG00000020014.17	Cfap54	0.91087	0.0310271
ENSMUSG00000109644.1	0610005C13Rik	ENSMUSG00000020014.17	Cfap54	0.8494	0.048615
ENSMUSG00000110101.1	Gm6249	ENSMUSG00000020014.17	Cfap54	0.861501	0.0286904
ENSMUSG00000110427.1	4933406B17Rik	ENSMUSG00000020014.17	Cfap54	0.966461	0.0360749
ENSMUSG00000114196.1	Gm47547	ENSMUSG00000020014.17	Cfap54	0.995311	0.0419547
ENSMUSG00000114994.1	Gm49097	ENSMUSG00000020014.17	Cfap54	0.965698	0.0348623
ENSMUSG00000052188.6	Gm14964	ENSMUSG00000028730.14	Cfap57	0.863114	0.0108069
ENSMUSG00000097451.11	Rian	ENSMUSG00000028730.14	Cfap57	0.8504	2.02079e-07
ENSMUSG00000112964.1	E430024I08Rik	ENSMUSG00000028730.14	Cfap57	0.923152	7.08831e-05
ENSMUSG00000086825.1	Gm15675	ENSMUSG00000037143.17	Cfap61	0.808463	0.000622829
ENSMUSG00000097451.11	Rian	ENSMUSG00000037143.17	Cfap61	0.836879	2.43612e-07
ENSMUSG00000112964.1	E430024I08Rik	ENSMUSG00000037143.17	Cfap61	0.94816	0.000101169
ENSMUSG00000113204.1	Gm46430	ENSMUSG00000037143.17	Cfap61	0.815231	4.17855e-08
ENSMUSG00000097451.11	Rian	ENSMUSG00000047021.14	Cfap65	0.957317	0.00111465
ENSMUSG00000113204.1	Gm46430	ENSMUSG00000047021.14	Cfap65	0.869054	0.00209834
ENSMUSG00000029878.6	Dbpht2	ENSMUSG00000040473.15	Cfap69	0.858478	0.0253234
ENSMUSG00000033731.9	3300002A11Rik	ENSMUSG00000040473.15	Cfap69	0.962947	0.0438396
ENSMUSG00000038408.14	1700018A04Rik	ENSMUSG00000040473.15	Cfap69	0.934839	0.0138668
ENSMUSG00000071753.13	Cdr1os	ENSMUSG00000040473.15	Cfap69	0.829966	0.0220689
ENSMUSG00000073535.5	Gm5532	ENSMUSG00000040473.15	Cfap69	0.869563	0.0139635
ENSMUSG00000075025.10	Gm10804	ENSMUSG00000040473.15	Cfap69	0.968368	0.0135846
ENSMUSG00000078706.4	Gm53	ENSMUSG00000040473.15	Cfap69	0.939621	0.0460313
ENSMUSG00000085733.1	Arhgap27os1	ENSMUSG00000040473.15	Cfap69	0.930417	0.0123339
ENSMUSG00000085786.1	Gm15987	ENSMUSG00000040473.15	Cfap69	0.98069	0.0459248
ENSMUSG00000086607.7	4930511M06Rik	ENSMUSG00000040473.15	Cfap69	0.869685	0.0155171
ENSMUSG00000086822.2	5330413P13Rik	ENSMUSG00000040473.15	Cfap69	0.960178	0.0197354
ENSMUSG00000086851.1	A430108G06Rik	ENSMUSG00000040473.15	Cfap69	0.817988	0.0182171
ENSMUSG00000090925.2	1810064F22Rik	ENSMUSG00000040473.15	Cfap69	0.95401	0.0313166
ENSMUSG00000092090.2	Gm3294	ENSMUSG00000040473.15	Cfap69	0.92908	0.0121463
ENSMUSG00000092131.1	BC050972	ENSMUSG00000040473.15	Cfap69	0.906616	0.0125483
ENSMUSG00000097451.11	Rian	ENSMUSG00000040473.15	Cfap69	0.925487	0.000351952
ENSMUSG00000097875.2	Gm26704	ENSMUSG00000040473.15	Cfap69	0.928572	0.0180906
ENSMUSG00000102420.1	Gm37464	ENSMUSG00000040473.15	Cfap69	0.979864	0.0134965
ENSMUSG00000106093.1	Gm42722	ENSMUSG00000040473.15	Cfap69	0.833251	0.0135662
ENSMUSG00000106495.1	Gm42755	ENSMUSG00000040473.15	Cfap69	0.90077	0.0192986
ENSMUSG00000107191.1	Gm43579	ENSMUSG00000040473.15	Cfap69	0.960494	0.0129143
ENSMUSG00000109311.1	AI314278	ENSMUSG00000040473.15	Cfap69	0.867333	0.0454307
ENSMUSG00000109644.1	0610005C13Rik	ENSMUSG00000040473.15	Cfap69	0.850562	0.0318102
ENSMUSG00000110101.1	Gm6249	ENSMUSG00000040473.15	Cfap69	0.896923	0.0110045
ENSMUSG00000110427.1	4933406B17Rik	ENSMUSG00000040473.15	Cfap69	0.987288	0.0175588
ENSMUSG00000114196.1	Gm47547	ENSMUSG00000040473.15	Cfap69	0.987298	0.0244233
ENSMUSG00000114994.1	Gm49097	ENSMUSG00000040473.15	Cfap69	0.939198	0.0163904
ENSMUSG00000085733.1	Arhgap27os1	ENSMUSG00000039543.16	Cfap70	0.916366	0.0458004
ENSMUSG00000092090.2	Gm3294	ENSMUSG00000039543.16	Cfap70	0.898926	0.0441466
ENSMUSG00000092131.1	BC050972	ENSMUSG00000039543.16	Cfap70	0.931036	0.0487769
ENSMUSG00000097451.11	Rian	ENSMUSG00000039543.16	Cfap70	0.906315	2.90382e-07
ENSMUSG00000110101.1	Gm6249	ENSMUSG00000039543.16	Cfap70	0.878831	0.0332953
ENSMUSG00000112964.1	E430024I08Rik	ENSMUSG00000039543.16	Cfap70	0.949181	0.000142855
ENSMUSG00000085786.1	Gm15987	ENSMUSG00000094282.1	Cfap73	0.94905	0.00665425
ENSMUSG00000097451.11	Rian	ENSMUSG00000094282.1	Cfap73	0.81273	3.89127e-08
ENSMUSG00000112117.1	Rmst	ENSMUSG00000094282.1	Cfap73	0.955599	0.0343697
ENSMUSG00000112964.1	E430024I08Rik	ENSMUSG00000094282.1	Cfap73	0.931972	2.47556e-06
ENSMUSG00000075025.10	Gm10804	ENSMUSG00000078490.10	Cfap74	0.84756	0.00751171
ENSMUSG00000085733.1	Arhgap27os1	ENSMUSG00000078490.10	Cfap74	0.866193	0.00496899
ENSMUSG00000086822.2	5330413P13Rik	ENSMUSG00000078490.10	Cfap74	0.853059	0.0290026
ENSMUSG00000086851.1	A430108G06Rik	ENSMUSG00000078490.10	Cfap74	0.905725	0.0193856
ENSMUSG00000092090.2	Gm3294	ENSMUSG00000078490.10	Cfap74	0.96629	0.00478656
ENSMUSG00000097451.11	Rian	ENSMUSG00000078490.10	Cfap74	0.957342	3.49871e-07
ENSMUSG00000097875.2	Gm26704	ENSMUSG00000078490.10	Cfap74	0.911684	0.0196296
ENSMUSG00000097970.1	Gm27028	ENSMUSG00000078490.10	Cfap74	0.801402	0.0487363
ENSMUSG00000102420.1	Gm37464	ENSMUSG00000078490.10	Cfap74	0.886393	0.00719353
ENSMUSG00000104488.1	Gm38062	ENSMUSG00000078490.10	Cfap74	0.804382	0.0237001
ENSMUSG00000106093.1	Gm42722	ENSMUSG00000078490.10	Cfap74	0.831429	0.00695873
ENSMUSG00000106495.1	Gm42755	ENSMUSG00000078490.10	Cfap74	0.813026	0.0300077
ENSMUSG00000107191.1	Gm43579	ENSMUSG00000078490.10	Cfap74	0.957597	0.00614949
ENSMUSG00000107944.1	Gm44280	ENSMUSG00000078490.10	Cfap74	0.846277	0.0185227
ENSMUSG00000110101.1	Gm6249	ENSMUSG00000078490.10	Cfap74	0.8772	0.00334301
ENSMUSG00000110427.1	4933406B17Rik	ENSMUSG00000078490.10	Cfap74	0.943523	0.0186228
ENSMUSG00000111340.1	Gm47171	ENSMUSG00000078490.10	Cfap74	0.88596	0.00420797
ENSMUSG00000112964.1	E430024I08Rik	ENSMUSG00000078490.10	Cfap74	0.838369	0.000225644
ENSMUSG00000113204.1	Gm46430	ENSMUSG00000078490.10	Cfap74	0.821834	5.68177e-08
ENSMUSG00000114994.1	Gm49097	ENSMUSG00000078490.10	Cfap74	0.848153	0.0147609
ENSMUSG00000085786.1	Gm15987	ENSMUSG00000079502.8	Cfap77	0.988789	0.0101741
ENSMUSG00000097451.11	Rian	ENSMUSG00000079502.8	Cfap77	0.877136	4.11285e-08
ENSMUSG00000112117.1	Rmst	ENSMUSG00000079502.8	Cfap77	0.983782	0.037594
ENSMUSG00000112964.1	E430024I08Rik	ENSMUSG00000079502.8	Cfap77	0.929561	2.77764e-06
ENSMUSG00000052188.6	Gm14964	ENSMUSG00000090336.5	Cfap97d2	0.83093	0.000164521
ENSMUSG00000085786.1	Gm15987	ENSMUSG00000090336.5	Cfap97d2	0.861793	0.0326215
ENSMUSG00000093812.1	Gm5627	ENSMUSG00000090336.5	Cfap97d2	-0.800307	0.0107076
ENSMUSG00000097970.1	Gm27028	ENSMUSG00000090336.5	Cfap97d2	0.836514	1.96315e-06
ENSMUSG00000102559.1	Gm37570	ENSMUSG00000090336.5	Cfap97d2	0.802513	0.000956704
ENSMUSG00000112117.1	Rmst	ENSMUSG00000090336.5	Cfap97d2	0.850225	0.0455267
ENSMUSG00000112964.1	E430024I08Rik	ENSMUSG00000090336.5	Cfap97d2	0.846389	3.908e-06
ENSMUSG00000093812.1	Gm5627	ENSMUSG00000026365.15	Cfh	-0.80504	2.15839e-06
ENSMUSG00000100910.1	Gm29128	ENSMUSG00000026365.15	Cfh	-0.815392	2.01885e-06
ENSMUSG00000109556.1	Gm38843	ENSMUSG00000026365.15	Cfh	-0.898835	2.00673e-06
ENSMUSG00000115150.1	Gm10370	ENSMUSG00000026365.15	Cfh	-0.923831	2.00765e-06
ENSMUSG00000085733.1	Arhgap27os1	ENSMUSG00000058952.12	Cfi	0.885539	0.0478117
ENSMUSG00000092090.2	Gm3294	ENSMUSG00000058952.12	Cfi	0.868913	0.0462146
ENSMUSG00000097451.11	Rian	ENSMUSG00000058952.12	Cfi	0.854518	3.95536e-07
ENSMUSG00000110101.1	Gm6249	ENSMUSG00000058952.12	Cfi	0.837504	0.0359195
ENSMUSG00000112964.1	E430024I08Rik	ENSMUSG00000058952.12	Cfi	0.961485	0.000243689
ENSMUSG00000038408.14	1700018A04Rik	ENSMUSG00000029161.7	Cgref1	0.937941	0.0363942
ENSMUSG00000073535.5	Gm5532	ENSMUSG00000029161.7	Cgref1	0.806811	0.0238843
ENSMUSG00000075025.10	Gm10804	ENSMUSG00000029161.7	Cgref1	0.890532	0.0291788
ENSMUSG00000075514.4	Gm13375	ENSMUSG00000029161.7	Cgref1	-0.825012	6.58999e-05
ENSMUSG00000092131.1	BC050972	ENSMUSG00000029161.7	Cgref1	0.923955	0.0129384
ENSMUSG00000102420.1	Gm37464	ENSMUSG00000029161.7	Cgref1	0.867742	0.0253841
ENSMUSG00000112964.1	E430024I08Rik	ENSMUSG00000029161.7	Cgref1	0.813656	8.21261e-06
ENSMUSG00000113775.1	Gm48027	ENSMUSG00000029161.7	Cgref1	0.849561	3.46106e-05
ENSMUSG00000034587.8	8430429K09Rik	ENSMUSG00000039084.8	Chad	0.830578	4.36604e-05
ENSMUSG00000075514.4	Gm13375	ENSMUSG00000039084.8	Chad	-0.944069	1.93087e-06
ENSMUSG00000086370.9	Ftx	ENSMUSG00000039084.8	Chad	0.803791	2.26762e-09
ENSMUSG00000086825.1	Gm15675	ENSMUSG00000039084.8	Chad	0.805476	0.000269376
ENSMUSG00000093812.1	Gm5627	ENSMUSG00000039084.8	Chad	-0.875554	0.00214459
ENSMUSG00000109311.1	AI314278	ENSMUSG00000039084.8	Chad	0.916451	0.0431847
ENSMUSG00000112117.1	Rmst	ENSMUSG00000039084.8	Chad	0.825172	0.0321365
ENSMUSG00000113775.1	Gm48027	ENSMUSG00000039084.8	Chad	0.864107	2.66938e-06
ENSMUSG00000085786.1	Gm15987	ENSMUSG00000062778.12	Chia1	0.933029	0.00324044
ENSMUSG00000086370.9	Ftx	ENSMUSG00000062778.12	Chia1	0.876335	2.20354e-09
ENSMUSG00000097451.11	Rian	ENSMUSG00000062778.12	Chia1	0.890422	3.58371e-08
ENSMUSG00000099757.1	BE692007	ENSMUSG00000062778.12	Chia1	0.823504	0.00118458
ENSMUSG00000102559.1	Gm37570	ENSMUSG00000062778.12	Chia1	0.803025	3.22102e-05
ENSMUSG00000108560.1	Gm44695	ENSMUSG00000062778.12	Chia1	0.82594	0.000264917
ENSMUSG00000109311.1	AI314278	ENSMUSG00000062778.12	Chia1	0.882242	0.0383325
ENSMUSG00000109644.1	0610005C13Rik	ENSMUSG00000062778.12	Chia1	0.937348	0.016396
ENSMUSG00000112117.1	Rmst	ENSMUSG00000062778.12	Chia1	0.964251	0.0308536
ENSMUSG00000112964.1	E430024I08Rik	ENSMUSG00000062778.12	Chia1	0.881459	2.07353e-06
ENSMUSG00000113204.1	Gm46430	ENSMUSG00000062778.12	Chia1	0.864851	2.31082e-09
ENSMUSG00000029878.6	Dbpht2	ENSMUSG00000027536.6	Chmp4c	0.826725	0.00283224
ENSMUSG00000033731.9	3300002A11Rik	ENSMUSG00000027536.6	Chmp4c	0.912163	0.021691
ENSMUSG00000038408.14	1700018A04Rik	ENSMUSG00000027536.6	Chmp4c	0.894734	0.000224896
ENSMUSG00000071753.13	Cdr1os	ENSMUSG00000027536.6	Chmp4c	0.828353	0.0011751
ENSMUSG00000075025.10	Gm10804	ENSMUSG00000027536.6	Chmp4c	0.906699	0.000205426
ENSMUSG00000078706.4	Gm53	ENSMUSG00000027536.6	Chmp4c	0.90131	0.01848
ENSMUSG00000085733.1	Arhgap27os1	ENSMUSG00000027536.6	Chmp4c	0.846574	0.000135171
ENSMUSG00000085786.1	Gm15987	ENSMUSG00000027536.6	Chmp4c	0.898967	0.0108337
ENSMUSG00000086432.1	B430119L08Rik	ENSMUSG00000027536.6	Chmp4c	-0.89919	0.00929688
ENSMUSG00000086607.7	4930511M06Rik	ENSMUSG00000027536.6	Chmp4c	0.806988	0.000308801
ENSMUSG00000086822.2	5330413P13Rik	ENSMUSG00000027536.6	Chmp4c	0.882049	0.000824562
ENSMUSG00000090925.2	1810064F22Rik	ENSMUSG00000027536.6	Chmp4c	0.915633	0.00555535
ENSMUSG00000092090.2	Gm3294	ENSMUSG00000027536.6	Chmp4c	0.873107	0.000131738
ENSMUSG00000092131.1	BC050972	ENSMUSG00000027536.6	Chmp4c	0.876721	0.000151784
ENSMUSG00000097430.2	Gm10544	ENSMUSG00000027536.6	Chmp4c	-0.816239	0.000146532
ENSMUSG00000097875.2	Gm26704	ENSMUSG00000027536.6	Chmp4c	0.905787	0.000509844
ENSMUSG00000102420.1	Gm37464	ENSMUSG00000027536.6	Chmp4c	0.927788	0.000195108
ENSMUSG00000106495.1	Gm42755	ENSMUSG00000027536.6	Chmp4c	0.84148	0.000937685
ENSMUSG00000107191.1	Gm43579	ENSMUSG00000027536.6	Chmp4c	0.880636	0.000168545
ENSMUSG00000109311.1	AI314278	ENSMUSG00000027536.6	Chmp4c	0.83217	0.0161775
ENSMUSG00000110101.1	Gm6249	ENSMUSG00000027536.6	Chmp4c	0.860716	9.49892e-05
ENSMUSG00000110427.1	4933406B17Rik	ENSMUSG00000027536.6	Chmp4c	0.911683	0.000501276
ENSMUSG00000112964.1	E430024I08Rik	ENSMUSG00000027536.6	Chmp4c	0.822577	0.00254001
ENSMUSG00000114196.1	Gm47547	ENSMUSG00000027536.6	Chmp4c	0.935864	0.0022859
ENSMUSG00000114994.1	Gm49097	ENSMUSG00000027536.6	Chmp4c	0.904995	0.000398526
ENSMUSG00000034587.8	8430429K09Rik	ENSMUSG00000056643.5	Chst13	-0.917806	0.000126443
ENSMUSG00000075514.4	Gm13375	ENSMUSG00000056643.5	Chst13	0.884054	3.23662e-06
ENSMUSG00000086432.1	B430119L08Rik	ENSMUSG00000056643.5	Chst13	0.816132	1.46199e-05
ENSMUSG00000093812.1	Gm5627	ENSMUSG00000056643.5	Chst13	0.867385	0.00426276
ENSMUSG00000110101.1	Gm6249	ENSMUSG00000056643.5	Chst13	-0.874516	0.0111715
ENSMUSG00000113842.1	Gm48138	ENSMUSG00000056643.5	Chst13	-0.841635	0.00111926
ENSMUSG00000075514.4	Gm13375	ENSMUSG00000022219.10	Cideb	-0.813084	6.70593e-05
ENSMUSG00000086370.9	Ftx	ENSMUSG00000022219.10	Cideb	0.830882	1.35044e-08
ENSMUSG00000086825.1	Gm15675	ENSMUSG00000022219.10	Cideb	0.858907	0.000363545
ENSMUSG00000112964.1	E430024I08Rik	ENSMUSG00000022219.10	Cideb	0.870914	7.26546e-06
ENSMUSG00000115975.1	Gm49526	ENSMUSG00000022219.10	Cideb	0.800945	1.51309e-07
ENSMUSG00000033731.9	3300002A11Rik	ENSMUSG00000001270.9	Ckb	0.911734	2.36984e-07
ENSMUSG00000038408.14	1700018A04Rik	ENSMUSG00000001270.9	Ckb	0.900252	1.68751e-07
ENSMUSG00000073535.5	Gm5532	ENSMUSG00000001270.9	Ckb	0.835967	1.68856e-07
ENSMUSG00000075025.10	Gm10804	ENSMUSG00000001270.9	Ckb	0.918585	1.67825e-07
ENSMUSG00000078706.4	Gm53	ENSMUSG00000001270.9	Ckb	0.84635	2.37227e-07
ENSMUSG00000085733.1	Arhgap27os1	ENSMUSG00000001270.9	Ckb	0.887879	1.63575e-07
ENSMUSG00000085786.1	Gm15987	ENSMUSG00000001270.9	Ckb	0.957852	2.33185e-07
ENSMUSG00000086607.7	4930511M06Rik	ENSMUSG00000001270.9	Ckb	0.831861	1.73696e-07
ENSMUSG00000086822.2	5330413P13Rik	ENSMUSG00000001270.9	Ckb	0.947603	1.85406e-07
ENSMUSG00000086851.1	A430108G06Rik	ENSMUSG00000001270.9	Ckb	0.833875	1.8105e-07
ENSMUSG00000090925.2	1810064F22Rik	ENSMUSG00000001270.9	Ckb	0.872837	2.11893e-07
ENSMUSG00000092090.2	Gm3294	ENSMUSG00000001270.9	Ckb	0.897899	1.62956e-07
ENSMUSG00000092131.1	BC050972	ENSMUSG00000001270.9	Ckb	0.856277	1.64366e-07
ENSMUSG00000097451.11	Rian	ENSMUSG00000001270.9	Ckb	0.903888	4.85487e-05
ENSMUSG00000097875.2	Gm26704	ENSMUSG00000001270.9	Ckb	0.858867	1.80822e-07
ENSMUSG00000099757.1	BE692007	ENSMUSG00000001270.9	Ckb	0.815267	2.70058e-07
ENSMUSG00000100910.1	Gm29128	ENSMUSG00000001270.9	Ckb	-0.859308	1.67161e-07
ENSMUSG00000102420.1	Gm37464	ENSMUSG00000001270.9	Ckb	0.915594	1.67506e-07
ENSMUSG00000102559.1	Gm37570	ENSMUSG00000001270.9	Ckb	0.821615	2.60545e-07
ENSMUSG00000106495.1	Gm42755	ENSMUSG00000001270.9	Ckb	0.81105	1.84731e-07
ENSMUSG00000107191.1	Gm43579	ENSMUSG00000001270.9	Ckb	0.927091	1.65603e-07
ENSMUSG00000109311.1	AI314278	ENSMUSG00000001270.9	Ckb	0.800386	2.35463e-07
ENSMUSG00000110101.1	Gm6249	ENSMUSG00000001270.9	Ckb	0.878934	1.58872e-07
ENSMUSG00000110427.1	4933406B17Rik	ENSMUSG00000001270.9	Ckb	0.936762	1.79542e-07
ENSMUSG00000112117.1	Rmst	ENSMUSG00000001270.9	Ckb	0.926937	7.97518e-07
ENSMUSG00000112964.1	E430024I08Rik	ENSMUSG00000001270.9	Ckb	0.831561	1.6985e-06
ENSMUSG00000114196.1	Gm47547	ENSMUSG00000001270.9	Ckb	0.925124	1.97291e-07
ENSMUSG00000114994.1	Gm49097	ENSMUSG00000001270.9	Ckb	0.876848	1.76315e-07
ENSMUSG00000078314.2	Gm14762	ENSMUSG00000056025.12	Clca3a1	0.849274	4.53565e-05
ENSMUSG00000099349.7	1700047G03Rik	ENSMUSG00000056025.12	Clca3a1	-0.834057	0.039591
ENSMUSG00000099881.1	2810013P06Rik	ENSMUSG00000056025.12	Clca3a1	0.825186	3.19853e-08
ENSMUSG00000111583.1	Gm47962	ENSMUSG00000056025.12	Clca3a1	0.848265	0.000281206
ENSMUSG00000115150.1	Gm10370	ENSMUSG00000056025.12	Clca3a1	-0.834142	3.24215e-05
ENSMUSG00000029878.6	Dbpht2	ENSMUSG00000022132.15	Cldn10	0.861693	0.000452844
ENSMUSG00000033731.9	3300002A11Rik	ENSMUSG00000022132.15	Cldn10	0.915185	0.000937597
ENSMUSG00000038408.14	1700018A04Rik	ENSMUSG00000022132.15	Cldn10	0.925303	0.00022007
ENSMUSG00000073535.5	Gm5532	ENSMUSG00000022132.15	Cldn10	0.826634	0.000218867
ENSMUSG00000075025.10	Gm10804	ENSMUSG00000022132.15	Cldn10	0.92713	0.000214919
ENSMUSG00000085733.1	Arhgap27os1	ENSMUSG00000022132.15	Cldn10	0.815064	0.000192553
ENSMUSG00000085786.1	Gm15987	ENSMUSG00000022132.15	Cldn10	0.949112	0.000827673
ENSMUSG00000086607.7	4930511M06Rik	ENSMUSG00000022132.15	Cldn10	0.891082	0.000247049
ENSMUSG00000086822.2	5330413P13Rik	ENSMUSG00000022132.15	Cldn10	0.954529	0.000326051
ENSMUSG00000090925.2	1810064F22Rik	ENSMUSG00000022132.15	Cldn10	0.85057	0.000578466
ENSMUSG00000092131.1	BC050972	ENSMUSG00000022132.15	Cldn10	0.900386	0.000196956
ENSMUSG00000097451.11	Rian	ENSMUSG00000022132.15	Cldn10	0.830478	0.00371668
ENSMUSG00000102420.1	Gm37464	ENSMUSG00000022132.15	Cldn10	0.899966	0.000212933
ENSMUSG00000106495.1	Gm42755	ENSMUSG00000022132.15	Cldn10	0.808328	0.000324862
ENSMUSG00000107191.1	Gm43579	ENSMUSG00000022132.15	Cldn10	0.849351	0.000203192
ENSMUSG00000109311.1	AI314278	ENSMUSG00000022132.15	Cldn10	0.807253	0.000885763
ENSMUSG00000110427.1	4933406B17Rik	ENSMUSG00000022132.15	Cldn10	0.888527	0.000284064
ENSMUSG00000112117.1	Rmst	ENSMUSG00000022132.15	Cldn10	0.885373	0.0478084
ENSMUSG00000114196.1	Gm47547	ENSMUSG00000022132.15	Cldn10	0.898137	0.000428852
ENSMUSG00000114994.1	Gm49097	ENSMUSG00000022132.15	Cldn10	0.857095	0.000263669
ENSMUSG00000093812.1	Gm5627	ENSMUSG00000030144.4	Clec4d	-0.84584	0.00724538
ENSMUSG00000111583.1	Gm47962	ENSMUSG00000030144.4	Clec4d	0.842806	0.000191618
ENSMUSG00000115975.1	Gm49526	ENSMUSG00000030144.4	Clec4d	0.804104	0.00701722
ENSMUSG00000111583.1	Gm47962	ENSMUSG00000023349.14	Clec4n	0.872497	0.000579912
ENSMUSG00000052188.6	Gm14964	ENSMUSG00000002190.13	Clgn	0.906957	0.00257105
ENSMUSG00000029878.6	Dbpht2	ENSMUSG00000022949.9	Clic6	0.933892	0.011006
ENSMUSG00000033731.9	3300002A11Rik	ENSMUSG00000022949.9	Clic6	0.986705	0.0172683
ENSMUSG00000038408.14	1700018A04Rik	ENSMUSG00000022949.9	Clic6	0.958829	0.0068095
ENSMUSG00000071753.13	Cdr1os	ENSMUSG00000022949.9	Clic6	0.921027	0.00987534
ENSMUSG00000073535.5	Gm5532	ENSMUSG00000022949.9	Clic6	0.878895	0.00685547
ENSMUSG00000075025.10	Gm10804	ENSMUSG00000022949.9	Clic6	0.975216	0.00670006
ENSMUSG00000078706.4	Gm53	ENSMUSG00000022949.9	Clic6	0.961043	0.0180075
ENSMUSG00000085733.1	Arhgap27os1	ENSMUSG00000022949.9	Clic6	0.939229	0.00620927
ENSMUSG00000085786.1	Gm15987	ENSMUSG00000022949.9	Clic6	0.970046	0.0180021
ENSMUSG00000086607.7	4930511M06Rik	ENSMUSG00000022949.9	Clic6	0.8993	0.00745152
ENSMUSG00000086822.2	5330413P13Rik	ENSMUSG00000022949.9	Clic6	0.924644	0.0090238
ENSMUSG00000090925.2	1810064F22Rik	ENSMUSG00000022949.9	Clic6	0.986493	0.0130913
ENSMUSG00000092090.2	Gm3294	ENSMUSG00000022949.9	Clic6	0.834465	0.00613299
ENSMUSG00000092131.1	BC050972	ENSMUSG00000022949.9	Clic6	0.951199	0.00629209
ENSMUSG00000097451.11	Rian	ENSMUSG00000022949.9	Clic6	0.85141	0.00599598
ENSMUSG00000097875.2	Gm26704	ENSMUSG00000022949.9	Clic6	0.948423	0.0084257
ENSMUSG00000102420.1	Gm37464	ENSMUSG00000022949.9	Clic6	0.990772	0.00666691
ENSMUSG00000106093.1	Gm42722	ENSMUSG00000022949.9	Clic6	0.877226	0.006698
ENSMUSG00000106495.1	Gm42755	ENSMUSG00000022949.9	Clic6	0.966662	0.00884961
ENSMUSG00000107191.1	Gm43579	ENSMUSG00000022949.9	Clic6	0.875916	0.00643708
ENSMUSG00000109311.1	AI314278	ENSMUSG00000022949.9	Clic6	0.960206	0.0178165
ENSMUSG00000109644.1	0610005C13Rik	ENSMUSG00000022949.9	Clic6	0.857269	0.0133013
ENSMUSG00000110101.1	Gm6249	ENSMUSG00000022949.9	Clic6	0.89129	0.00567114
ENSMUSG00000110427.1	4933406B17Rik	ENSMUSG00000022949.9	Clic6	0.939989	0.00822189
ENSMUSG00000113204.1	Gm46430	ENSMUSG00000022949.9	Clic6	0.801516	0.0129879
ENSMUSG00000114196.1	Gm47547	ENSMUSG00000022949.9	Clic6	0.9895	0.0106948
ENSMUSG00000114994.1	Gm49097	ENSMUSG00000022949.9	Clic6	0.986852	0.00778085
ENSMUSG00000086370.9	Ftx	ENSMUSG00000050866.7	Clrn3	0.801557	8.09456e-06
ENSMUSG00000086825.1	Gm15675	ENSMUSG00000050866.7	Clrn3	0.852089	0.000803651
ENSMUSG00000112964.1	E430024I08Rik	ENSMUSG00000050866.7	Clrn3	0.926485	0.000406103
ENSMUSG00000029878.6	Dbpht2	ENSMUSG00000042190.12	Cmklr1	-0.80559	5.08162e-07
ENSMUSG00000033731.9	3300002A11Rik	ENSMUSG00000042190.12	Cmklr1	-0.866285	5.29582e-07
ENSMUSG00000038408.14	1700018A04Rik	ENSMUSG00000042190.12	Cmklr1	-0.86943	4.86106e-07
ENSMUSG00000075025.10	Gm10804	ENSMUSG00000042190.12	Cmklr1	-0.828552	4.85379e-07
ENSMUSG00000075514.4	Gm13375	ENSMUSG00000042190.12	Cmklr1	0.856365	6.47151e-07
ENSMUSG00000078706.4	Gm53	ENSMUSG00000042190.12	Cmklr1	-0.811618	5.33449e-07
ENSMUSG00000085786.1	Gm15987	ENSMUSG00000042190.12	Cmklr1	-0.854725	5.35461e-07
ENSMUSG00000086822.2	5330413P13Rik	ENSMUSG00000042190.12	Cmklr1	-0.840873	4.99435e-07
ENSMUSG00000092131.1	BC050972	ENSMUSG00000042190.12	Cmklr1	-0.805371	4.82481e-07
ENSMUSG00000093812.1	Gm5627	ENSMUSG00000042190.12	Cmklr1	0.926087	5.59946e-07
ENSMUSG00000097430.2	Gm10544	ENSMUSG00000042190.12	Cmklr1	0.843132	4.83021e-07
ENSMUSG00000097875.2	Gm26704	ENSMUSG00000042190.12	Cmklr1	-0.821921	4.96481e-07
ENSMUSG00000102420.1	Gm37464	ENSMUSG00000042190.12	Cmklr1	-0.817823	4.85198e-07
ENSMUSG00000110101.1	Gm6249	ENSMUSG00000042190.12	Cmklr1	-0.851049	4.77675e-07
ENSMUSG00000112117.1	Rmst	ENSMUSG00000042190.12	Cmklr1	-0.82102	6.93956e-07
ENSMUSG00000114196.1	Gm47547	ENSMUSG00000042190.12	Cmklr1	-0.843761	5.07025e-07
ENSMUSG00000114994.1	Gm49097	ENSMUSG00000042190.12	Cmklr1	-0.859774	4.92457e-07
ENSMUSG00000038408.14	1700018A04Rik	ENSMUSG00000056162.14	Cndp1	0.929504	0.00574213
ENSMUSG00000071753.13	Cdr1os	ENSMUSG00000056162.14	Cndp1	0.932449	0.0319092
ENSMUSG00000073535.5	Gm5532	ENSMUSG00000056162.14	Cndp1	0.850269	0.00516614
ENSMUSG00000075025.10	Gm10804	ENSMUSG00000056162.14	Cndp1	0.958371	0.00522471
ENSMUSG00000085733.1	Arhgap27os1	ENSMUSG00000056162.14	Cndp1	0.948094	0.00334301
ENSMUSG00000086370.9	Ftx	ENSMUSG00000056162.14	Cndp1	0.822673	1.17052e-06
ENSMUSG00000086607.7	4930511M06Rik	ENSMUSG00000056162.14	Cndp1	0.874324	0.00832574
ENSMUSG00000086822.2	5330413P13Rik	ENSMUSG00000056162.14	Cndp1	0.902062	0.0221536
ENSMUSG00000092090.2	Gm3294	ENSMUSG00000056162.14	Cndp1	0.840308	0.00322104
ENSMUSG00000092131.1	BC050972	ENSMUSG00000056162.14	Cndp1	0.930543	0.00375183
ENSMUSG00000097451.11	Rian	ENSMUSG00000056162.14	Cndp1	0.869423	3.37083e-07
ENSMUSG00000097875.2	Gm26704	ENSMUSG00000056162.14	Cndp1	0.949986	0.0144142
ENSMUSG00000102420.1	Gm37464	ENSMUSG00000056162.14	Cndp1	0.984338	0.00497715
ENSMUSG00000106093.1	Gm42722	ENSMUSG00000056162.14	Cndp1	0.908113	0.00477175
ENSMUSG00000106495.1	Gm42755	ENSMUSG00000056162.14	Cndp1	0.966306	0.0233109
ENSMUSG00000107191.1	Gm43579	ENSMUSG00000056162.14	Cndp1	0.871673	0.00421593
ENSMUSG00000110101.1	Gm6249	ENSMUSG00000056162.14	Cndp1	0.878918	0.00220372
ENSMUSG00000110427.1	4933406B17Rik	ENSMUSG00000056162.14	Cndp1	0.940005	0.0137237
ENSMUSG00000112964.1	E430024I08Rik	ENSMUSG00000056162.14	Cndp1	0.902084	0.000214013
ENSMUSG00000113204.1	Gm46430	ENSMUSG00000056162.14	Cndp1	0.806592	5.23457e-08
ENSMUSG00000114994.1	Gm49097	ENSMUSG00000056162.14	Cndp1	0.980913	0.0107245
ENSMUSG00000104488.1	Gm38062	ENSMUSG00000028339.17	Col15a1	-0.809549	3.41445e-06
ENSMUSG00000108560.1	Gm44695	ENSMUSG00000028339.17	Col15a1	-0.831466	3.60012e-06
ENSMUSG00000113775.1	Gm48027	ENSMUSG00000028339.17	Col15a1	-0.857668	4.68839e-06
ENSMUSG00000086665.1	Gm13067	ENSMUSG00000001506.10	Col1a1	0.826018	0.00025389
ENSMUSG00000097440.2	Gm6277	ENSMUSG00000001506.10	Col1a1	0.901472	0.000339765
ENSMUSG00000099137.1	Gm10603	ENSMUSG00000001506.10	Col1a1	0.889878	0.000251751
ENSMUSG00000086665.1	Gm13067	ENSMUSG00000026043.18	Col3a1	0.8039	0.000117233
ENSMUSG00000097440.2	Gm6277	ENSMUSG00000026043.18	Col3a1	0.941207	0.000123699
ENSMUSG00000099137.1	Gm10603	ENSMUSG00000026043.18	Col3a1	0.936437	0.000117047
ENSMUSG00000097440.2	Gm6277	ENSMUSG00000026042.16	Col5a2	0.928943	3.82696e-05
ENSMUSG00000099137.1	Gm10603	ENSMUSG00000026042.16	Col5a2	0.954809	2.45688e-05
ENSMUSG00000075514.4	Gm13375	ENSMUSG00000004098.7	Col5a3	0.858976	1.39375e-05
ENSMUSG00000093812.1	Gm5627	ENSMUSG00000004098.7	Col5a3	0.8446	1.27708e-05
ENSMUSG00000097430.2	Gm10544	ENSMUSG00000004098.7	Col5a3	0.855962	1.16936e-05
ENSMUSG00000097440.2	Gm6277	ENSMUSG00000004098.7	Col5a3	0.881332	2.17527e-05
ENSMUSG00000099137.1	Gm10603	ENSMUSG00000004098.7	Col5a3	0.893144	1.40226e-05
ENSMUSG00000100005.7	B130024G19Rik	ENSMUSG00000004098.7	Col5a3	-0.873543	1.33986e-05
ENSMUSG00000100910.1	Gm29128	ENSMUSG00000004098.7	Col5a3	0.86404	1.17267e-05
ENSMUSG00000112794.1	Gm48878	ENSMUSG00000004098.7	Col5a3	-0.87353	1.19801e-05
ENSMUSG00000033731.9	3300002A11Rik	ENSMUSG00000020241.13	Col6a2	-0.82723	4.38543e-08
ENSMUSG00000038408.14	1700018A04Rik	ENSMUSG00000020241.13	Col6a2	-0.802251	4.12257e-08
ENSMUSG00000071753.13	Cdr1os	ENSMUSG00000020241.13	Col6a2	-0.806938	4.23088e-08
ENSMUSG00000075514.4	Gm13375	ENSMUSG00000020241.13	Col6a2	0.900683	5.06443e-08
ENSMUSG00000078314.2	Gm14762	ENSMUSG00000020241.13	Col6a2	-0.822793	4.10385e-08
ENSMUSG00000078706.4	Gm53	ENSMUSG00000020241.13	Col6a2	-0.822576	4.40821e-08
ENSMUSG00000085786.1	Gm15987	ENSMUSG00000020241.13	Col6a2	-0.849429	4.41986e-08
ENSMUSG00000093812.1	Gm5627	ENSMUSG00000020241.13	Col6a2	0.920682	4.56445e-08
ENSMUSG00000097430.2	Gm10544	ENSMUSG00000020241.13	Col6a2	0.838546	4.10368e-08
ENSMUSG00000097875.2	Gm26704	ENSMUSG00000020241.13	Col6a2	-0.868611	4.18576e-08
ENSMUSG00000099349.7	1700047G03Rik	ENSMUSG00000020241.13	Col6a2	0.812217	5.95718e-08
ENSMUSG00000100005.7	B130024G19Rik	ENSMUSG00000020241.13	Col6a2	-0.814996	4.82918e-08
ENSMUSG00000100910.1	Gm29128	ENSMUSG00000020241.13	Col6a2	0.869455	4.1174e-08
ENSMUSG00000102559.1	Gm37570	ENSMUSG00000020241.13	Col6a2	-0.870278	4.53731e-08
ENSMUSG00000106093.1	Gm42722	ENSMUSG00000020241.13	Col6a2	-0.802595	4.11916e-08
ENSMUSG00000109284.1	B230311B06Rik	ENSMUSG00000020241.13	Col6a2	0.805421	4.15637e-08
ENSMUSG00000110101.1	Gm6249	ENSMUSG00000020241.13	Col6a2	-0.911624	4.0709e-08
ENSMUSG00000112117.1	Rmst	ENSMUSG00000020241.13	Col6a2	-0.805273	5.33087e-08
ENSMUSG00000112794.1	Gm48878	ENSMUSG00000020241.13	Col6a2	-0.841887	4.22355e-08
ENSMUSG00000114196.1	Gm47547	ENSMUSG00000020241.13	Col6a2	-0.819565	4.24975e-08
ENSMUSG00000114994.1	Gm49097	ENSMUSG00000020241.13	Col6a2	-0.865674	4.16131e-08
ENSMUSG00000115150.1	Gm10370	ENSMUSG00000020241.13	Col6a2	0.868328	4.08281e-08
ENSMUSG00000115240.1	Gm5144	ENSMUSG00000020241.13	Col6a2	0.803151	4.42534e-08
ENSMUSG00000116397.1	Gm49525	ENSMUSG00000020241.13	Col6a2	-0.818343	4.36541e-08
ENSMUSG00000086665.1	Gm13067	ENSMUSG00000048126.16	Col6a3	0.848859	0.000679763
ENSMUSG00000097440.2	Gm6277	ENSMUSG00000048126.16	Col6a3	0.903307	0.00093524
ENSMUSG00000099137.1	Gm10603	ENSMUSG00000048126.16	Col6a3	0.898062	0.000673482
ENSMUSG00000075514.4	Gm13375	ENSMUSG00000056174.8	Col8a2	-0.831181	0.0010942
ENSMUSG00000085786.1	Gm15987	ENSMUSG00000056174.8	Col8a2	0.816143	0.000178952
ENSMUSG00000086665.1	Gm13067	ENSMUSG00000056174.8	Col8a2	-0.803356	0.001576
ENSMUSG00000093812.1	Gm5627	ENSMUSG00000056174.8	Col8a2	-0.836245	0.000283409
ENSMUSG00000097430.2	Gm10544	ENSMUSG00000056174.8	Col8a2	-0.818502	6.66529e-05
ENSMUSG00000099137.1	Gm10603	ENSMUSG00000056174.8	Col8a2	-0.848915	0.00133494
ENSMUSG00000100910.1	Gm29128	ENSMUSG00000056174.8	Col8a2	-0.856044	6.94234e-05
ENSMUSG00000092090.2	Gm3294	ENSMUSG00000005220.10	Corin	0.898109	0.0491195
ENSMUSG00000097451.11	Rian	ENSMUSG00000005220.10	Corin	0.880805	1.96723e-07
ENSMUSG00000110101.1	Gm6249	ENSMUSG00000005220.10	Corin	0.898517	0.0355542
ENSMUSG00000112964.1	E430024I08Rik	ENSMUSG00000005220.10	Corin	0.936441	6.96717e-05
ENSMUSG00000097440.2	Gm6277	ENSMUSG00000020836.15	Coro6	0.889143	0.015482
ENSMUSG00000100910.1	Gm29128	ENSMUSG00000020836.15	Coro6	0.819855	0.000190702
ENSMUSG00000097440.2	Gm6277	ENSMUSG00000074218.3	Cox7a1	0.957955	6.19925e-05
ENSMUSG00000086665.1	Gm13067	ENSMUSG00000030270.11	Cpne9	0.820494	1.96964e-05
ENSMUSG00000097440.2	Gm6277	ENSMUSG00000030270.11	Cpne9	0.951531	2.94981e-06
ENSMUSG00000099137.1	Gm10603	ENSMUSG00000030270.11	Cpne9	0.944318	7.18018e-05
ENSMUSG00000100005.7	B130024G19Rik	ENSMUSG00000030270.11	Cpne9	-0.875054	6.52801e-06
ENSMUSG00000078314.2	Gm14762	ENSMUSG00000030862.13	Cpxm2	0.809517	0.000103304
ENSMUSG00000099349.7	1700047G03Rik	ENSMUSG00000030862.13	Cpxm2	-0.847927	0.00200057
ENSMUSG00000106795.3	Gm43050	ENSMUSG00000030862.13	Cpxm2	-0.81549	0.000101009
ENSMUSG00000112794.1	Gm48878	ENSMUSG00000030862.13	Cpxm2	0.803378	0.000127941
ENSMUSG00000115150.1	Gm10370	ENSMUSG00000030862.13	Cpxm2	-0.822523	9.94185e-05
ENSMUSG00000052188.6	Gm14964	ENSMUSG00000026616.16	Cr2	0.975178	0.000374015
ENSMUSG00000092090.2	Gm3294	ENSMUSG00000026616.16	Cr2	0.87673	0.034149
ENSMUSG00000097451.11	Rian	ENSMUSG00000026616.16	Cr2	0.82788	6.01787e-08
ENSMUSG00000097970.1	Gm27028	ENSMUSG00000026616.16	Cr2	0.866178	8.16261e-06
ENSMUSG00000086825.1	Gm15675	ENSMUSG00000032291.8	Crabp1	0.800606	0.000382026
ENSMUSG00000097451.11	Rian	ENSMUSG00000032291.8	Crabp1	0.833608	7.69985e-08
ENSMUSG00000112964.1	E430024I08Rik	ENSMUSG00000032291.8	Crabp1	0.95392	1.06976e-05
ENSMUSG00000052188.6	Gm14964	ENSMUSG00000050967.5	Creg2	0.825345	0.000126072
ENSMUSG00000085733.1	Arhgap27os1	ENSMUSG00000050967.5	Creg2	0.864055	0.0318222
ENSMUSG00000085786.1	Gm15987	ENSMUSG00000050967.5	Creg2	0.91359	0.020636
ENSMUSG00000086665.1	Gm13067	ENSMUSG00000050967.5	Creg2	-0.833625	3.28615e-05
ENSMUSG00000092090.2	Gm3294	ENSMUSG00000050967.5	Creg2	0.815327	0.0308405
ENSMUSG00000097451.11	Rian	ENSMUSG00000050967.5	Creg2	0.820007	4.53004e-08
ENSMUSG00000110101.1	Gm6249	ENSMUSG00000050967.5	Creg2	0.827404	0.00419756
ENSMUSG00000112117.1	Rmst	ENSMUSG00000050967.5	Creg2	0.864365	0.0450619
ENSMUSG00000112964.1	E430024I08Rik	ENSMUSG00000050967.5	Creg2	0.84597	3.37933e-06
ENSMUSG00000033731.9	3300002A11Rik	ENSMUSG00000040860.16	Crocc	0.865179	0.000379459
ENSMUSG00000038408.14	1700018A04Rik	ENSMUSG00000040860.16	Crocc	0.828029	0.000136904
ENSMUSG00000073535.5	Gm5532	ENSMUSG00000040860.16	Crocc	0.828998	0.000136909
ENSMUSG00000075025.10	Gm10804	ENSMUSG00000040860.16	Crocc	0.882147	0.000134642
ENSMUSG00000078706.4	Gm53	ENSMUSG00000040860.16	Crocc	0.892319	0.000379931
ENSMUSG00000085733.1	Arhgap27os1	ENSMUSG00000040860.16	Crocc	0.885112	0.000124599
ENSMUSG00000085786.1	Gm15987	ENSMUSG00000040860.16	Crocc	0.868766	0.00035966
ENSMUSG00000086822.2	5330413P13Rik	ENSMUSG00000040860.16	Crocc	0.886812	0.00018154
ENSMUSG00000090925.2	1810064F22Rik	ENSMUSG00000040860.16	Crocc	0.866303	0.000271568
ENSMUSG00000092090.2	Gm3294	ENSMUSG00000040860.16	Crocc	0.968917	0.000123234
ENSMUSG00000097875.2	Gm26704	ENSMUSG00000040860.16	Crocc	0.87723	0.000168113
ENSMUSG00000097970.1	Gm27028	ENSMUSG00000040860.16	Crocc	0.837539	0.00225322
ENSMUSG00000099757.1	BE692007	ENSMUSG00000040860.16	Crocc	0.827433	0.000558047
ENSMUSG00000102420.1	Gm37464	ENSMUSG00000040860.16	Crocc	0.899465	0.000133836
ENSMUSG00000104488.1	Gm38062	ENSMUSG00000040860.16	Crocc	0.80498	0.000178306
ENSMUSG00000107191.1	Gm43579	ENSMUSG00000040860.16	Crocc	0.975117	0.000129356
ENSMUSG00000109644.1	0610005C13Rik	ENSMUSG00000040860.16	Crocc	0.878814	0.000265043
ENSMUSG00000110101.1	Gm6249	ENSMUSG00000040860.16	Crocc	0.866331	0.000114265
ENSMUSG00000110427.1	4933406B17Rik	ENSMUSG00000040860.16	Crocc	0.960684	0.000164734
ENSMUSG00000111774.1	Gm38398	ENSMUSG00000040860.16	Crocc	-0.806831	0.000190032
ENSMUSG00000112117.1	Rmst	ENSMUSG00000040860.16	Crocc	0.913937	0.0087602
ENSMUSG00000113842.1	Gm48138	ENSMUSG00000040860.16	Crocc	0.811222	0.000299124
ENSMUSG00000114196.1	Gm47547	ENSMUSG00000040860.16	Crocc	0.915685	0.000219309
ENSMUSG00000114994.1	Gm49097	ENSMUSG00000040860.16	Crocc	0.824724	0.000156055
ENSMUSG00000038408.14	1700018A04Rik	ENSMUSG00000084989.3	Crocc2	0.944654	0.0486367
ENSMUSG00000073535.5	Gm5532	ENSMUSG00000084989.3	Crocc2	0.894242	0.0480469
ENSMUSG00000075025.10	Gm10804	ENSMUSG00000084989.3	Crocc2	0.975255	0.0460952
ENSMUSG00000085733.1	Arhgap27os1	ENSMUSG00000084989.3	Crocc2	0.929144	0.0356877
ENSMUSG00000092090.2	Gm3294	ENSMUSG00000084989.3	Crocc2	0.90657	0.0345206
ENSMUSG00000092131.1	BC050972	ENSMUSG00000084989.3	Crocc2	0.917249	0.0376766
ENSMUSG00000097451.11	Rian	ENSMUSG00000084989.3	Crocc2	0.896198	4.87411e-07
ENSMUSG00000102420.1	Gm37464	ENSMUSG00000084989.3	Crocc2	0.98503	0.0451266
ENSMUSG00000106093.1	Gm42722	ENSMUSG00000084989.3	Crocc2	0.823746	0.0450745
ENSMUSG00000107191.1	Gm43579	ENSMUSG00000084989.3	Crocc2	0.946753	0.0405154
ENSMUSG00000110101.1	Gm6249	ENSMUSG00000084989.3	Crocc2	0.895343	0.0269221
ENSMUSG00000112964.1	E430024I08Rik	ENSMUSG00000084989.3	Crocc2	0.960736	0.000355264
ENSMUSG00000113204.1	Gm46430	ENSMUSG00000084989.3	Crocc2	0.85089	1.09826e-07
ENSMUSG00000034587.8	8430429K09Rik	ENSMUSG00000042401.8	Crtac1	-0.823808	6.60659e-06
ENSMUSG00000078314.2	Gm14762	ENSMUSG00000042401.8	Crtac1	-0.827907	1.72195e-06
ENSMUSG00000086049.1	Gm12735	ENSMUSG00000042401.8	Crtac1	0.845976	3.16863e-06
ENSMUSG00000034587.8	8430429K09Rik	ENSMUSG00000032060.10	Cryab	-0.94512	6.7424e-07
ENSMUSG00000075514.4	Gm13375	ENSMUSG00000032060.10	Cryab	0.894437	1.4295e-06
ENSMUSG00000078314.2	Gm14762	ENSMUSG00000032060.10	Cryab	-0.923409	3.91791e-07
ENSMUSG00000086049.1	Gm12735	ENSMUSG00000032060.10	Cryab	0.882071	5.02287e-07
ENSMUSG00000093812.1	Gm5627	ENSMUSG00000032060.10	Cryab	0.899697	7.67233e-07
ENSMUSG00000097373.1	Gm26877	ENSMUSG00000032060.10	Cryab	0.851132	3.99158e-07
ENSMUSG00000099349.7	1700047G03Rik	ENSMUSG00000032060.10	Cryab	0.910127	5.11431e-06
ENSMUSG00000104488.1	Gm38062	ENSMUSG00000032060.10	Cryab	-0.877919	4.54413e-07
ENSMUSG00000107949.1	Gm44157	ENSMUSG00000032060.10	Cryab	0.840111	3.86114e-07
ENSMUSG00000109284.1	B230311B06Rik	ENSMUSG00000032060.10	Cryab	0.83847	4.21759e-07
ENSMUSG00000110101.1	Gm6249	ENSMUSG00000032060.10	Cryab	-0.876541	3.73558e-07
ENSMUSG00000111774.1	Gm38398	ENSMUSG00000032060.10	Cryab	0.811625	4.6749e-07
ENSMUSG00000112794.1	Gm48878	ENSMUSG00000032060.10	Cryab	-0.835453	4.63607e-07
ENSMUSG00000113842.1	Gm48138	ENSMUSG00000032060.10	Cryab	-0.87692	5.70086e-07
ENSMUSG00000115150.1	Gm10370	ENSMUSG00000032060.10	Cryab	0.831016	3.80061e-07
ENSMUSG00000115240.1	Gm5144	ENSMUSG00000032060.10	Cryab	0.802466	6.21845e-07
ENSMUSG00000086665.1	Gm13067	ENSMUSG00000032911.6	Cspg4	0.835223	0.00372348
ENSMUSG00000099137.1	Gm10603	ENSMUSG00000032911.6	Cspg4	0.841734	0.00346331
ENSMUSG00000106795.3	Gm43050	ENSMUSG00000032911.6	Cspg4	0.817339	0.00108329
ENSMUSG00000075514.4	Gm13375	ENSMUSG00000031778.13	Cx3cl1	-0.878514	0.0017517
ENSMUSG00000078314.2	Gm14762	ENSMUSG00000031778.13	Cx3cl1	0.915988	7.24165e-07
ENSMUSG00000086665.1	Gm13067	ENSMUSG00000031778.13	Cx3cl1	-0.826575	0.0059923
ENSMUSG00000093812.1	Gm5627	ENSMUSG00000031778.13	Cx3cl1	-0.858425	5.61396e-05
ENSMUSG00000097373.1	Gm26877	ENSMUSG00000031778.13	Cx3cl1	-0.840466	7.91123e-07
ENSMUSG00000097430.2	Gm10544	ENSMUSG00000031778.13	Cx3cl1	-0.880677	7.23495e-07
ENSMUSG00000097440.2	Gm6277	ENSMUSG00000031778.13	Cx3cl1	-0.845026	0.0156954
ENSMUSG00000099137.1	Gm10603	ENSMUSG00000031778.13	Cx3cl1	-0.812309	0.00424817
ENSMUSG00000100005.7	B130024G19Rik	ENSMUSG00000031778.13	Cx3cl1	0.861834	0.000252571
ENSMUSG00000100910.1	Gm29128	ENSMUSG00000031778.13	Cx3cl1	-0.928843	7.89377e-07
ENSMUSG00000110101.1	Gm6249	ENSMUSG00000031778.13	Cx3cl1	0.835295	5.57268e-07
ENSMUSG00000112794.1	Gm48878	ENSMUSG00000031778.13	Cx3cl1	0.937769	1.75757e-06
ENSMUSG00000115150.1	Gm10370	ENSMUSG00000031778.13	Cx3cl1	-0.801558	6.12568e-07
ENSMUSG00000038408.14	1700018A04Rik	ENSMUSG00000068086.6	Cyp2d9	0.888785	0.0085402
ENSMUSG00000075025.10	Gm10804	ENSMUSG00000068086.6	Cyp2d9	0.919335	0.0074218
ENSMUSG00000075514.4	Gm13375	ENSMUSG00000068086.6	Cyp2d9	-0.802453	0.00360095
ENSMUSG00000085733.1	Arhgap27os1	ENSMUSG00000068086.6	Cyp2d9	0.924338	0.00374969
ENSMUSG00000086370.9	Ftx	ENSMUSG00000068086.6	Cyp2d9	0.811228	1.14401e-07
ENSMUSG00000086607.7	4930511M06Rik	ENSMUSG00000068086.6	Cyp2d9	0.810944	0.0140572
ENSMUSG00000092090.2	Gm3294	ENSMUSG00000068086.6	Cyp2d9	0.845381	0.00359521
ENSMUSG00000092131.1	BC050972	ENSMUSG00000068086.6	Cyp2d9	0.890698	0.00455591
ENSMUSG00000097451.11	Rian	ENSMUSG00000068086.6	Cyp2d9	0.855602	1.49612e-07
ENSMUSG00000097875.2	Gm26704	ENSMUSG00000068086.6	Cyp2d9	0.96438	0.0294774
ENSMUSG00000102420.1	Gm37464	ENSMUSG00000068086.6	Cyp2d9	0.960883	0.00685272
ENSMUSG00000106093.1	Gm42722	ENSMUSG00000068086.6	Cyp2d9	0.926742	0.00626023
ENSMUSG00000107191.1	Gm43579	ENSMUSG00000068086.6	Cyp2d9	0.853195	0.00540866
ENSMUSG00000110101.1	Gm6249	ENSMUSG00000068086.6	Cyp2d9	0.882869	0.00205666
ENSMUSG00000110427.1	4933406B17Rik	ENSMUSG00000068086.6	Cyp2d9	0.916934	0.028027
ENSMUSG00000111340.1	Gm47171	ENSMUSG00000068086.6	Cyp2d9	0.814665	0.00296538
ENSMUSG00000112964.1	E430024I08Rik	ENSMUSG00000068086.6	Cyp2d9	0.842551	4.27745e-05
ENSMUSG00000114994.1	Gm49097	ENSMUSG00000068086.6	Cyp2d9	0.971749	0.0201957
ENSMUSG00000104985.1	Gm42917	ENSMUSG00000056035.8	Cyp3a11	0.915867	0.012023
ENSMUSG00000109284.1	B230311B06Rik	ENSMUSG00000056035.8	Cyp3a11	0.888312	0.0196655
ENSMUSG00000109556.1	Gm38843	ENSMUSG00000056035.8	Cyp3a11	0.830227	0.00711035
ENSMUSG00000111059.1	Gm33838	ENSMUSG00000056035.8	Cyp3a11	0.872664	0.014705
ENSMUSG00000113204.1	Gm46430	ENSMUSG00000056035.8	Cyp3a11	-0.811576	5.82032e-08
ENSMUSG00000115150.1	Gm10370	ENSMUSG00000056035.8	Cyp3a11	0.815348	0.00741119
ENSMUSG00000052188.6	Gm14964	ENSMUSG00000073424.9	Cyp4f15	0.908215	0.000829155
ENSMUSG00000112964.1	E430024I08Rik	ENSMUSG00000073424.9	Cyp4f15	0.802152	1.05703e-05
ENSMUSG00000033731.9	3300002A11Rik	ENSMUSG00000026832.12	Cytip	0.867914	2.55554e-06
ENSMUSG00000038408.14	1700018A04Rik	ENSMUSG00000026832.12	Cytip	0.849862	8.46911e-07
ENSMUSG00000073535.5	Gm5532	ENSMUSG00000026832.12	Cytip	0.891014	8.37571e-07
ENSMUSG00000075025.10	Gm10804	ENSMUSG00000026832.12	Cytip	0.880961	8.32682e-07
ENSMUSG00000085733.1	Arhgap27os1	ENSMUSG00000026832.12	Cytip	0.946677	7.70255e-07
ENSMUSG00000085786.1	Gm15987	ENSMUSG00000026832.12	Cytip	0.901664	2.06978e-06
ENSMUSG00000086607.7	4930511M06Rik	ENSMUSG00000026832.12	Cytip	0.865061	9.12914e-07
ENSMUSG00000086665.1	Gm13067	ENSMUSG00000026832.12	Cytip	-0.855086	1.86588e-05
ENSMUSG00000086822.2	5330413P13Rik	ENSMUSG00000026832.12	Cytip	0.870745	1.11212e-06
ENSMUSG00000090925.2	1810064F22Rik	ENSMUSG00000026832.12	Cytip	0.836346	1.70849e-06
ENSMUSG00000092131.1	BC050972	ENSMUSG00000026832.12	Cytip	0.837758	7.83956e-07
ENSMUSG00000097373.1	Gm26877	ENSMUSG00000026832.12	Cytip	-0.835519	8.1435e-07
ENSMUSG00000099757.1	BE692007	ENSMUSG00000026832.12	Cytip	0.8354	3.17134e-06
ENSMUSG00000102420.1	Gm37464	ENSMUSG00000026832.12	Cytip	0.870391	8.2639e-07
ENSMUSG00000102559.1	Gm37570	ENSMUSG00000026832.12	Cytip	0.811277	2.71474e-06
ENSMUSG00000104985.1	Gm42917	ENSMUSG00000026832.12	Cytip	-0.839572	8.17187e-07
ENSMUSG00000106495.1	Gm42755	ENSMUSG00000026832.12	Cytip	0.828783	1.12344e-06
ENSMUSG00000107191.1	Gm43579	ENSMUSG00000026832.12	Cytip	0.811398	8.00838e-07
ENSMUSG00000109311.1	AI314278	ENSMUSG00000026832.12	Cytip	0.877654	2.29119e-06
ENSMUSG00000110427.1	4933406B17Rik	ENSMUSG00000026832.12	Cytip	0.864786	1.00667e-06
ENSMUSG00000111059.1	Gm33838	ENSMUSG00000026832.12	Cytip	-0.804917	8.53019e-07
ENSMUSG00000112117.1	Rmst	ENSMUSG00000026832.12	Cytip	0.841644	0.000113234
ENSMUSG00000112964.1	E430024I08Rik	ENSMUSG00000026832.12	Cytip	0.835368	0.000710572
ENSMUSG00000114196.1	Gm47547	ENSMUSG00000026832.12	Cytip	0.853637	1.37303e-06
ENSMUSG00000114994.1	Gm49097	ENSMUSG00000026832.12	Cytip	0.833945	9.57294e-07
ENSMUSG00000099881.1	2810013P06Rik	ENSMUSG00000094910.1	D430019H16Rik	-0.842794	1.2296e-05
ENSMUSG00000029878.6	Dbpht2	ENSMUSG00000037813.13	D630003M21Rik	0.893611	0.0175825
ENSMUSG00000033731.9	3300002A11Rik	ENSMUSG00000037813.13	D630003M21Rik	0.98311	0.0371941
ENSMUSG00000038408.14	1700018A04Rik	ENSMUSG00000037813.13	D630003M21Rik	0.960211	0.00770486
ENSMUSG00000071753.13	Cdr1os	ENSMUSG00000037813.13	D630003M21Rik	0.860541	0.0143036
ENSMUSG00000073535.5	Gm5532	ENSMUSG00000037813.13	D630003M21Rik	0.894768	0.00771691
ENSMUSG00000075025.10	Gm10804	ENSMUSG00000037813.13	D630003M21Rik	0.978915	0.00749084
ENSMUSG00000078706.4	Gm53	ENSMUSG00000037813.13	D630003M21Rik	0.953982	0.0386015
ENSMUSG00000085733.1	Arhgap27os1	ENSMUSG00000037813.13	D630003M21Rik	0.936041	0.00656518
ENSMUSG00000085786.1	Gm15987	ENSMUSG00000037813.13	D630003M21Rik	0.975477	0.0371376
ENSMUSG00000086607.7	4930511M06Rik	ENSMUSG00000037813.13	D630003M21Rik	0.890951	0.00891305
ENSMUSG00000086822.2	5330413P13Rik	ENSMUSG00000037813.13	D630003M21Rik	0.958388	0.0123528
ENSMUSG00000090925.2	1810064F22Rik	ENSMUSG00000037813.13	D630003M21Rik	0.965948	0.0232568
ENSMUSG00000092090.2	Gm3294	ENSMUSG00000037813.13	D630003M21Rik	0.896194	0.00644116
ENSMUSG00000092131.1	BC050972	ENSMUSG00000037813.13	D630003M21Rik	0.93155	0.00673412
ENSMUSG00000097451.11	Rian	ENSMUSG00000037813.13	D630003M21Rik	0.888459	5.51978e-05
ENSMUSG00000097875.2	Gm26704	ENSMUSG00000037813.13	D630003M21Rik	0.942759	0.0109082
ENSMUSG00000102420.1	Gm37464	ENSMUSG00000037813.13	D630003M21Rik	0.986843	0.00741641
ENSMUSG00000106093.1	Gm42722	ENSMUSG00000037813.13	D630003M21Rik	0.835497	0.00744101
ENSMUSG00000106495.1	Gm42755	ENSMUSG00000037813.13	D630003M21Rik	0.92516	0.0121241
ENSMUSG00000107191.1	Gm43579	ENSMUSG00000037813.13	D630003M21Rik	0.933681	0.00699737
ENSMUSG00000109311.1	AI314278	ENSMUSG00000037813.13	D630003M21Rik	0.90502	0.0376708
ENSMUSG00000109644.1	0610005C13Rik	ENSMUSG00000037813.13	D630003M21Rik	0.861769	0.0229783
ENSMUSG00000110101.1	Gm6249	ENSMUSG00000037813.13	D630003M21Rik	0.915693	0.00565519
ENSMUSG00000110427.1	4933406B17Rik	ENSMUSG00000037813.13	D630003M21Rik	0.96922	0.0105292
ENSMUSG00000114196.1	Gm47547	ENSMUSG00000037813.13	D630003M21Rik	0.993563	0.0166608
ENSMUSG00000114994.1	Gm49097	ENSMUSG00000037813.13	D630003M21Rik	0.962421	0.00961441
ENSMUSG00000097451.11	Rian	ENSMUSG00000042096.15	Dao	0.863743	0.000597721
ENSMUSG00000085786.1	Gm15987	ENSMUSG00000053161.16	Daw1	0.952583	0.0298064
ENSMUSG00000086370.9	Ftx	ENSMUSG00000053161.16	Daw1	0.883944	5.41996e-09
ENSMUSG00000097451.11	Rian	ENSMUSG00000053161.16	Daw1	0.882966	4.75944e-08
ENSMUSG00000099757.1	BE692007	ENSMUSG00000053161.16	Daw1	0.81956	0.00755252
ENSMUSG00000102559.1	Gm37570	ENSMUSG00000053161.16	Daw1	0.808071	0.00102769
ENSMUSG00000112117.1	Rmst	ENSMUSG00000053161.16	Daw1	0.963998	0.0433216
ENSMUSG00000112964.1	E430024I08Rik	ENSMUSG00000053161.16	Daw1	0.877711	3.8319e-06
ENSMUSG00000113204.1	Gm46430	ENSMUSG00000053161.16	Daw1	0.845515	3.47001e-09
ENSMUSG00000115975.1	Gm49526	ENSMUSG00000053161.16	Daw1	0.832619	6.46183e-08
ENSMUSG00000075025.10	Gm10804	ENSMUSG00000020182.16	Ddc	0.968563	0.0480907
ENSMUSG00000085733.1	Arhgap27os1	ENSMUSG00000020182.16	Ddc	0.907886	0.0360301
ENSMUSG00000086370.9	Ftx	ENSMUSG00000020182.16	Ddc	0.802419	1.82764e-06
ENSMUSG00000086825.1	Gm15675	ENSMUSG00000020182.16	Ddc	0.802219	0.000762911
ENSMUSG00000092131.1	BC050972	ENSMUSG00000020182.16	Ddc	0.953726	0.0383724
ENSMUSG00000097451.11	Rian	ENSMUSG00000020182.16	Ddc	0.841361	3.40883e-07
ENSMUSG00000102420.1	Gm37464	ENSMUSG00000020182.16	Ddc	0.98794	0.0469179
ENSMUSG00000106093.1	Gm42722	ENSMUSG00000020182.16	Ddc	0.893146	0.0467228
ENSMUSG00000107191.1	Gm43579	ENSMUSG00000020182.16	Ddc	0.843072	0.0416207
ENSMUSG00000110101.1	Gm6249	ENSMUSG00000020182.16	Ddc	0.839798	0.0263181
ENSMUSG00000112964.1	E430024I08Rik	ENSMUSG00000020182.16	Ddc	0.92638	0.000192684
ENSMUSG00000075514.4	Gm13375	ENSMUSG00000030747.5	Dgat2	0.868838	1.19527e-06
ENSMUSG00000078314.2	Gm14762	ENSMUSG00000030747.5	Dgat2	-0.810595	1.02282e-06
ENSMUSG00000093812.1	Gm5627	ENSMUSG00000030747.5	Dgat2	0.961532	1.10613e-06
ENSMUSG00000097430.2	Gm10544	ENSMUSG00000030747.5	Dgat2	0.867017	1.02278e-06
ENSMUSG00000099349.7	1700047G03Rik	ENSMUSG00000030747.5	Dgat2	0.830805	1.33956e-06
ENSMUSG00000109125.1	Gm45159	ENSMUSG00000030747.5	Dgat2	0.819437	1.08883e-06
ENSMUSG00000112794.1	Gm48878	ENSMUSG00000030747.5	Dgat2	-0.870742	1.04498e-06
ENSMUSG00000078314.2	Gm14762	ENSMUSG00000021185.16	Dglucy	-0.808973	8.52589e-08
ENSMUSG00000086049.1	Gm12735	ENSMUSG00000021185.16	Dglucy	0.912599	1.50895e-07
ENSMUSG00000093812.1	Gm5627	ENSMUSG00000021185.16	Dglucy	0.802391	4.77514e-07
ENSMUSG00000097373.1	Gm26877	ENSMUSG00000021185.16	Dglucy	0.877048	8.8723e-08
ENSMUSG00000097970.1	Gm27028	ENSMUSG00000021185.16	Dglucy	-0.851565	1.7296e-06
ENSMUSG00000099349.7	1700047G03Rik	ENSMUSG00000021185.16	Dglucy	0.856067	9.07058e-05
ENSMUSG00000099881.1	2810013P06Rik	ENSMUSG00000021185.16	Dglucy	-0.858691	0.00434741
ENSMUSG00000102559.1	Gm37570	ENSMUSG00000021185.16	Dglucy	-0.859365	3.47894e-07
ENSMUSG00000104488.1	Gm38062	ENSMUSG00000021185.16	Dglucy	-0.902796	1.20245e-07
[truncated: 4,597 more rows]
