# Supplementary material for: Co-expression analysis of lncRNA and mRNA identifies potential adipogenesis regulatory non-coding RNAs involved in the transgenerational effects of tributyltin
Source: PLoS One. 2023 Feb 3;18(2):e0281240. doi: 10.1371/journal.pone.0281240 (PMC10045570; doi:10.1371/journal.pone.0281240)
Supplement: S3 Table — (XLSX) [file pone.0281240.s003.xlsx]

## Sheet: Planilha1
S3 Table - lncRNA-mRNA interactions presented significant binding potential (normalized deltaG analysis in LncTar tool (ndG < -0.10))
Target_mRNA	Query_lncRNA	Query_lncRNA	Target_mRNA2	Target_mRNA	Corelação	ndG - LncTar
ENSMUSG00000060512	ENSMUSG00000052188.6	Gm14964	ENSMUSG00000060512.7	0610040J01Rik	0.804264	-0.1368
ENSMUSG00000060512	ENSMUSG00000097451.11	Rian	ENSMUSG00000060512.7	0610040J01Rik	0.912839	-0.1343
ENSMUSG00000060512	ENSMUSG00000112964.1	E430024I08Rik	ENSMUSG00000060512.7	0610040J01Rik	0.953775	-0.107
ENSMUSG00000043687	ENSMUSG00000097440.2	Gm6277	ENSMUSG00000043687.15	1190005I06Rik	0.928284	-0.1509
ENSMUSG00000043687	ENSMUSG00000101856.1	1700096K18Rik	ENSMUSG00000043687.15	1190005I06Rik	0.88888	-0.1344
ENSMUSG00000026831	ENSMUSG00000097451.11	Rian	ENSMUSG00000026831.16	1700007K13Rik	0.856737	-0.1221
ENSMUSG00000031927	ENSMUSG00000112117.1	Rmst	ENSMUSG00000031927.9	1700012B09Rik	0.922786	-0.2371
ENSMUSG00000027886	ENSMUSG00000112117.1	Rmst	ENSMUSG00000027886.7	1700013F07Rik	0.832151	-0.1343
ENSMUSG00000053783	ENSMUSG00000097451.11	Rian	ENSMUSG00000053783.5	1700016K19Rik	0.886182	-0.1114
ENSMUSG00000100937	ENSMUSG00000052188.6	Gm14964	ENSMUSG00000100937.1	1700020D05Rik	0.931277	-0.1351
ENSMUSG00000031452	ENSMUSG00000052188.6	Gm14964	ENSMUSG00000031452.15	1700029H14Rik	0.893672	-0.164
ENSMUSG00000033029	ENSMUSG00000075025.10	Gm10804	ENSMUSG00000033029.12	1700088E04Rik	0.853536	-0.123
ENSMUSG00000033029	ENSMUSG00000086607.7	4930511M06Rik	ENSMUSG00000033029.12	1700088E04Rik	0.816704	-0.1583
ENSMUSG00000033029	ENSMUSG00000110427.1	4933406B17Rik	ENSMUSG00000033029.12	1700088E04Rik	0.865195	-0.1692
ENSMUSG00000089997	ENSMUSG00000097451.11	Rian	ENSMUSG00000089997.2	1810020O05Rik	0.896378	-0.1119
ENSMUSG00000039269	ENSMUSG00000097451.11	Rian	ENSMUSG00000039269.5	2300002M23Rik	0.868583	-0.1077
ENSMUSG00000039269	ENSMUSG00000112117.1	Rmst	ENSMUSG00000039269.5	2300002M23Rik	0.986862	-0.2094
ENSMUSG00000071398	ENSMUSG00000075025.10	Gm10804	ENSMUSG00000071398.8	2410004P03Rik	0.986607	-0.1198
ENSMUSG00000071398	ENSMUSG00000097451.11	Rian	ENSMUSG00000071398.8	2410004P03Rik	0.825915	-0.139
ENSMUSG00000071398	ENSMUSG00000107191.1	Gm43579	ENSMUSG00000071398.8	2410004P03Rik	0.862512	-0.108
ENSMUSG00000009114	ENSMUSG00000097451.11	Rian	ENSMUSG00000009114.17	2610028H24Rik	0.961206	-0.1002
ENSMUSG00000009114	ENSMUSG00000112117.1	Rmst	ENSMUSG00000009114.17	2610028H24Rik	0.951787	-0.6556
ENSMUSG00000043122	ENSMUSG00000078706.4	Gm53	ENSMUSG00000043122.7	A530016L24Rik	-0.802041	-0.2339
ENSMUSG00000057715	ENSMUSG00000075025.10	Gm10804	ENSMUSG00000057715.13	A830018L16Rik	0.929891	-0.1271
ENSMUSG00000057715	ENSMUSG00000086370.9	Ftx	ENSMUSG00000057715.13	A830018L16Rik	0.801647	-0.1418
ENSMUSG00000057715	ENSMUSG00000086607.7	4930511M06Rik	ENSMUSG00000057715.13	A830018L16Rik	0.866875	-0.1158
ENSMUSG00000057715	ENSMUSG00000092131.1	BC050972	ENSMUSG00000057715.13	A830018L16Rik	0.904171	-0.116
ENSMUSG00000057715	ENSMUSG00000097451.11	Rian	ENSMUSG00000057715.13	A830018L16Rik	0.844909	-0.1027
ENSMUSG00000025375	ENSMUSG00000075514.4	Gm13375	ENSMUSG00000025375.15	Aatk	0.894322	-0.1285
ENSMUSG00000025375	ENSMUSG00000086665.1	Gm13067	ENSMUSG00000025375.15	Aatk	0.813524	-0.1706
ENSMUSG00000025375	ENSMUSG00000097430.2	Gm10544	ENSMUSG00000025375.15	Aatk	0.910335	-0.1148
ENSMUSG00000025375	ENSMUSG00000099137.1	Gm10603	ENSMUSG00000025375.15	Aatk	0.948034	-0.1445
ENSMUSG00000025375	ENSMUSG00000099349.7	1700047G03Rik	ENSMUSG00000025375.15	Aatk	0.817368	-0.1326
ENSMUSG00000025375	ENSMUSG00000100005.7	B130024G19Rik	ENSMUSG00000025375.15	Aatk	-0.832744	-0.1055
ENSMUSG00000118462	ENSMUSG00000097451.11	Rian	ENSMUSG00000118462.1	AC151602.1	0.898761	-0.1091
ENSMUSG00000118462	ENSMUSG00000112117.1	Rmst	ENSMUSG00000118462.1	AC151602.1	0.974388	-0.2724
ENSMUSG00000056938	ENSMUSG00000097440.2	Gm6277	ENSMUSG00000056938.16	Acbd4	0.874018	-0.1226
ENSMUSG00000056938	ENSMUSG00000099349.7	1700047G03Rik	ENSMUSG00000056938.16	Acbd4	0.884218	-0.1109
ENSMUSG00000056938	ENSMUSG00000100005.7	B130024G19Rik	ENSMUSG00000056938.16	Acbd4	-0.956048	-0.12
ENSMUSG00000072949	ENSMUSG00000038408.14	1700018A04Rik	ENSMUSG00000072949.6	Acot1	0.960313	-0.1014
ENSMUSG00000072949	ENSMUSG00000075025.10	Gm10804	ENSMUSG00000072949.6	Acot1	0.944905	-0.1356
ENSMUSG00000072949	ENSMUSG00000078706.4	Gm53	ENSMUSG00000072949.6	Acot1	0.875257	-0.1943
ENSMUSG00000072949	ENSMUSG00000092131.1	BC050972	ENSMUSG00000072949.6	Acot1	0.96146	-0.1032
ENSMUSG00000021751	ENSMUSG00000097451.11	Rian	ENSMUSG00000021751.13	Acox2	0.847902	-0.1239
ENSMUSG00000032281	ENSMUSG00000033731.9	3300002A11Rik	ENSMUSG00000032281.11	Acsbg1	0.979855	-0.1016
ENSMUSG00000032281	ENSMUSG00000075025.10	Gm10804	ENSMUSG00000032281.11	Acsbg1	0.974318	-0.1171
ENSMUSG00000032281	ENSMUSG00000078706.4	Gm53	ENSMUSG00000032281.11	Acsbg1	0.967301	-0.2092
ENSMUSG00000032281	ENSMUSG00000086607.7	4930511M06Rik	ENSMUSG00000032281.11	Acsbg1	0.883477	-0.1014
ENSMUSG00000032281	ENSMUSG00000086822.2	5330413P13Rik	ENSMUSG00000032281.11	Acsbg1	0.929663	-0.1041
ENSMUSG00000032281	ENSMUSG00000109644.1	0610005C13Rik	ENSMUSG00000032281.11	Acsbg1	0.851787	-0.1374
ENSMUSG00000032281	ENSMUSG00000112117.1	Rmst	ENSMUSG00000032281.11	Acsbg1	0.998274	-1.1408
ENSMUSG00000032281	ENSMUSG00000114994.1	Gm49097	ENSMUSG00000032281.11	Acsbg1	0.977708	-0.1057
ENSMUSG00000020926	ENSMUSG00000075025.10	Gm10804	ENSMUSG00000020926.16	Adam11	0.823664	-0.1325
ENSMUSG00000020926	ENSMUSG00000078706.4	Gm53	ENSMUSG00000020926.16	Adam11	0.87888	-0.3661
ENSMUSG00000020926	ENSMUSG00000097451.11	Rian	ENSMUSG00000020926.16	Adam11	0.964569	-0.1267
ENSMUSG00000020926	ENSMUSG00000109284.1	B230311B06Rik	ENSMUSG00000020926.16	Adam11	-0.80033	-0.1008
ENSMUSG00000020926	ENSMUSG00000109644.1	0610005C13Rik	ENSMUSG00000020926.16	Adam11	0.876693	-0.1196
ENSMUSG00000022449	ENSMUSG00000075025.10	Gm10804	ENSMUSG00000022449.14	Adamts20	0.939017	-0.1281
ENSMUSG00000022449	ENSMUSG00000097451.11	Rian	ENSMUSG00000022449.14	Adamts20	0.872873	-0.1316
ENSMUSG00000050994	ENSMUSG00000033731.9	3300002A11Rik	ENSMUSG00000050994.20	Adgb	0.837418	-0.1056
ENSMUSG00000050994	ENSMUSG00000075025.10	Gm10804	ENSMUSG00000050994.20	Adgb	0.877529	-0.1124
ENSMUSG00000050994	ENSMUSG00000097451.11	Rian	ENSMUSG00000050994.20	Adgb	0.955387	-0.1286
ENSMUSG00000031298	ENSMUSG00000075025.10	Gm10804	ENSMUSG00000031298.15	Adgrg2	0.919735	-0.1277
ENSMUSG00000031298	ENSMUSG00000078706.4	Gm53	ENSMUSG00000031298.15	Adgrg2	0.906602	-0.1841
ENSMUSG00000031298	ENSMUSG00000086607.7	4930511M06Rik	ENSMUSG00000031298.15	Adgrg2	0.835574	-0.1828
ENSMUSG00000031298	ENSMUSG00000092131.1	BC050972	ENSMUSG00000031298.15	Adgrg2	0.867395	-0.1139
ENSMUSG00000031298	ENSMUSG00000109644.1	0610005C13Rik	ENSMUSG00000031298.15	Adgrg2	0.86344	-0.1481
ENSMUSG00000031298	ENSMUSG00000112117.1	Rmst	ENSMUSG00000031298.15	Adgrg2	0.909316	-0.2296
ENSMUSG00000031298	ENSMUSG00000115240.1	Gm5144	ENSMUSG00000031298.15	Adgrg2	-0.807154	-0.3725
ENSMUSG00000036231	ENSMUSG00000112117.1	Rmst	ENSMUSG00000036231.5	Agr3	0.963806	-0.2526
ENSMUSG00000089678	ENSMUSG00000112117.1	Rmst	ENSMUSG00000089678.8	Agxt2	0.877314	-0.201
ENSMUSG00000029368	ENSMUSG00000078706.4	Gm53	ENSMUSG00000029368.10	Alb	-0.881546	-0.1498
ENSMUSG00000029368	ENSMUSG00000112117.1	Rmst	ENSMUSG00000029368.10	Alb	-0.81293	-0.7045
ENSMUSG00000030695	ENSMUSG00000097440.2	Gm6277	ENSMUSG00000030695.16	Aldoa	0.922902	-0.1153
ENSMUSG00000028307	ENSMUSG00000075025.10	Gm10804	ENSMUSG00000028307.9	Aldob	0.895682	-0.1004
ENSMUSG00000028307	ENSMUSG00000078706.4	Gm53	ENSMUSG00000028307.9	Aldob	0.882727	-0.1832
ENSMUSG00000017390	ENSMUSG00000075025.10	Gm10804	ENSMUSG00000017390.15	Aldoc	0.954776	-0.1028
ENSMUSG00000017390	ENSMUSG00000092131.1	BC050972	ENSMUSG00000017390.15	Aldoc	0.967788	-0.1187
ENSMUSG00000000320	ENSMUSG00000075025.10	Gm10804	ENSMUSG00000000320.10	Alox12	0.979964	-0.1019
ENSMUSG00000000320	ENSMUSG00000092131.1	BC050972	ENSMUSG00000000320.10	Alox12	0.975889	-0.1027
ENSMUSG00000000320	ENSMUSG00000097451.11	Rian	ENSMUSG00000000320.10	Alox12	0.801207	-0.1142
ENSMUSG00000021986	ENSMUSG00000112117.1	Rmst	ENSMUSG00000021986.9	Amer2	0.937051	-0.483
ENSMUSG00000047773	ENSMUSG00000112964.1	E430024I08Rik	ENSMUSG00000047773.15	Ankfn1	0.90488	-0.1475
ENSMUSG00000041343	ENSMUSG00000075025.10	Gm10804	ENSMUSG00000041343.19	Ankrd42	0.960103	-0.1087
ENSMUSG00000041343	ENSMUSG00000092131.1	BC050972	ENSMUSG00000041343.19	Ankrd42	0.94511	-0.1133
ENSMUSG00000044835	ENSMUSG00000112117.1	Rmst	ENSMUSG00000044835.15	Ankrd45	0.975769	-0.3234
ENSMUSG00000044835	ENSMUSG00000112964.1	E430024I08Rik	ENSMUSG00000044835.15	Ankrd45	0.916123	-0.1873
ENSMUSG00000040183	ENSMUSG00000075025.10	Gm10804	ENSMUSG00000040183.13	Ankrd6	0.937723	-0.1172
ENSMUSG00000040183	ENSMUSG00000097451.11	Rian	ENSMUSG00000040183.13	Ankrd6	0.89341	-0.1079
ENSMUSG00000040183	ENSMUSG00000109644.1	0610005C13Rik	ENSMUSG00000040183.13	Ankrd6	0.887142	-0.1707
ENSMUSG00000078487	ENSMUSG00000075025.10	Gm10804	ENSMUSG00000078487.8	Ankrd65	0.827221	-0.1214
ENSMUSG00000078487	ENSMUSG00000086370.9	Ftx	ENSMUSG00000078487.8	Ankrd65	0.843777	-0.1087
ENSMUSG00000078487	ENSMUSG00000109284.1	B230311B06Rik	ENSMUSG00000078487.8	Ankrd65	-0.839841	-0.1028
ENSMUSG00000030519	ENSMUSG00000075514.4	Gm13375	ENSMUSG00000030519.14	Apba2	-0.881262	-0.1386
ENSMUSG00000032081	ENSMUSG00000099881.1	2810013P06Rik	ENSMUSG00000032081.10	Apoc3	0.866217	-0.1282
ENSMUSG00000045094	ENSMUSG00000034587.8	8430429K09Rik	ENSMUSG00000045094.8	Arhgef37	-0.816837	-0.1014
ENSMUSG00000045094	ENSMUSG00000075514.4	Gm13375	ENSMUSG00000045094.8	Arhgef37	0.887555	-0.1268
ENSMUSG00000045094	ENSMUSG00000099349.7	1700047G03Rik	ENSMUSG00000045094.8	Arhgef37	0.869042	-0.1332
ENSMUSG00000045094	ENSMUSG00000100910.1	Gm29128	ENSMUSG00000045094.8	Arhgef37	0.840898	-0.1013
ENSMUSG00000045094	ENSMUSG00000109284.1	B230311B06Rik	ENSMUSG00000045094.8	Arhgef37	0.839844	-0.1494
ENSMUSG00000045094	ENSMUSG00000109556.1	Gm38843	ENSMUSG00000045094.8	Arhgef37	0.828192	-0.103
ENSMUSG00000037683	ENSMUSG00000097451.11	Rian	ENSMUSG00000037683.14	Armc3	0.845695	-0.1274
ENSMUSG00000028457	ENSMUSG00000075025.10	Gm10804	ENSMUSG00000028457.18	Atp8b5	0.810669	-0.1268
ENSMUSG00000028457	ENSMUSG00000097451.11	Rian	ENSMUSG00000028457.18	Atp8b5	0.852732	-0.1128
ENSMUSG00000041372	ENSMUSG00000097451.11	Rian	ENSMUSG00000041372.10	B4galnt3	0.947653	-0.1026
ENSMUSG00000055629	ENSMUSG00000052188.6	Gm14964	ENSMUSG00000055629.5	B4galnt4	0.80276	-0.1902
ENSMUSG00000055629	ENSMUSG00000097451.11	Rian	ENSMUSG00000055629.5	B4galnt4	0.970157	-0.1029
ENSMUSG00000001039	ENSMUSG00000075025.10	Gm10804	ENSMUSG00000001039.12	B9d1	0.884821	-0.1309
ENSMUSG00000001039	ENSMUSG00000078706.4	Gm53	ENSMUSG00000001039.12	B9d1	0.854324	-0.3049
ENSMUSG00000001039	ENSMUSG00000097451.11	Rian	ENSMUSG00000001039.12	B9d1	0.827767	-0.1142
ENSMUSG00000001039	ENSMUSG00000112964.1	E430024I08Rik	ENSMUSG00000001039.12	B9d1	0.803312	-0.1276
ENSMUSG00000057265	ENSMUSG00000078706.4	Gm53	ENSMUSG00000057265.13	Bbof1	0.807341	-0.1864
ENSMUSG00000057265	ENSMUSG00000112964.1	E430024I08Rik	ENSMUSG00000057265.13	Bbof1	0.863229	-0.1556
ENSMUSG00000031022	ENSMUSG00000097451.11	Rian	ENSMUSG00000031022.15	BC051019	0.842081	-0.1179
ENSMUSG00000029335	ENSMUSG00000099349.7	1700047G03Rik	ENSMUSG00000029335.5	Bmp3	0.929333	-0.116
ENSMUSG00000029335	ENSMUSG00000100005.7	B130024G19Rik	ENSMUSG00000029335.5	Bmp3	-0.940466	-0.108
ENSMUSG00000017146	ENSMUSG00000075025.10	Gm10804	ENSMUSG00000017146.12	Brca1	0.944764	-0.1017
ENSMUSG00000052013	ENSMUSG00000078706.4	Gm53	ENSMUSG00000052013.15	Btla	0.820089	-0.1285
ENSMUSG00000040957	ENSMUSG00000075025.10	Gm10804	ENSMUSG00000040957.15	Cables1	-0.898578	-0.1149
ENSMUSG00000040957	ENSMUSG00000075514.4	Gm13375	ENSMUSG00000040957.15	Cables1	0.832619	-0.1147
ENSMUSG00000040957	ENSMUSG00000078706.4	Gm53	ENSMUSG00000040957.15	Cables1	-0.907049	-0.2693
ENSMUSG00000040957	ENSMUSG00000085733.1	Arhgap27os1	ENSMUSG00000040957.15	Cables1	-0.928644	-0.1029
ENSMUSG00000040957	ENSMUSG00000097451.11	Rian	ENSMUSG00000040957.15	Cables1	-0.859183	-0.14
ENSMUSG00000040957	ENSMUSG00000109311.1	AI314278	ENSMUSG00000040957.15	Cables1	-0.853022	-0.106
ENSMUSG00000040957	ENSMUSG00000109644.1	0610005C13Rik	ENSMUSG00000040957.15	Cables1	-0.823854	-0.1711
ENSMUSG00000040957	ENSMUSG00000112117.1	Rmst	ENSMUSG00000040957.15	Cables1	-0.948318	-0.308
ENSMUSG00000024112	ENSMUSG00000038408.14	1700018A04Rik	ENSMUSG00000024112.16	Cacna1h	0.849364	-0.1212
ENSMUSG00000024112	ENSMUSG00000075025.10	Gm10804	ENSMUSG00000024112.16	Cacna1h	0.897235	-0.1472
ENSMUSG00000024112	ENSMUSG00000078706.4	Gm53	ENSMUSG00000024112.16	Cacna1h	0.877667	-0.2381
ENSMUSG00000024112	ENSMUSG00000085733.1	Arhgap27os1	ENSMUSG00000024112.16	Cacna1h	0.899514	-0.1145
ENSMUSG00000024112	ENSMUSG00000086851.1	A430108G06Rik	ENSMUSG00000024112.16	Cacna1h	0.857939	-0.1103
ENSMUSG00000024112	ENSMUSG00000092090.2	Gm3294	ENSMUSG00000024112.16	Cacna1h	0.987301	-0.1078
ENSMUSG00000024112	ENSMUSG00000097451.11	Rian	ENSMUSG00000024112.16	Cacna1h	0.93594	-0.1607
ENSMUSG00000024112	ENSMUSG00000097875.2	Gm26704	ENSMUSG00000024112.16	Cacna1h	0.879877	-0.1305
ENSMUSG00000024112	ENSMUSG00000107191.1	Gm43579	ENSMUSG00000024112.16	Cacna1h	0.992726	-0.1117
ENSMUSG00000024112	ENSMUSG00000109644.1	0610005C13Rik	ENSMUSG00000024112.16	Cacna1h	0.83199	-0.156
ENSMUSG00000057914	ENSMUSG00000075514.4	Gm13375	ENSMUSG00000057914.15	Cacnb2	-0.851125	-0.102
ENSMUSG00000032076	ENSMUSG00000075025.10	Gm10804	ENSMUSG00000032076.20	Cadm1	0.945246	-0.1084
ENSMUSG00000032076	ENSMUSG00000078706.4	Gm53	ENSMUSG00000032076.20	Cadm1	0.926745	-0.2692
ENSMUSG00000032076	ENSMUSG00000109644.1	0610005C13Rik	ENSMUSG00000032076.20	Cadm1	0.84122	-0.1178
ENSMUSG00000032076	ENSMUSG00000112117.1	Rmst	ENSMUSG00000032076.20	Cadm1	0.974286	-0.3582
ENSMUSG00000032246	ENSMUSG00000075025.10	Gm10804	ENSMUSG00000032246.14	Calml4	0.978222	-0.1142
ENSMUSG00000032246	ENSMUSG00000078706.4	Gm53	ENSMUSG00000032246.14	Calml4	0.938503	-0.2056
ENSMUSG00000032246	ENSMUSG00000086822.2	5330413P13Rik	ENSMUSG00000032246.14	Calml4	0.944591	-0.1528
ENSMUSG00000032246	ENSMUSG00000097451.11	Rian	ENSMUSG00000032246.14	Calml4	0.864437	-0.1624
ENSMUSG00000032246	ENSMUSG00000109311.1	AI314278	ENSMUSG00000032246.14	Calml4	0.923426	-0.1154
ENSMUSG00000032246	ENSMUSG00000109644.1	0610005C13Rik	ENSMUSG00000032246.14	Calml4	0.801613	-0.1004
ENSMUSG00000079110	ENSMUSG00000086665.1	Gm13067	ENSMUSG00000079110.12	Capn3	0.815144	-0.1702
ENSMUSG00000035694	ENSMUSG00000112117.1	Rmst	ENSMUSG00000035694.15	Caps2	0.864786	-0.6233
ENSMUSG00000039676	ENSMUSG00000092131.1	BC050972	ENSMUSG00000039676.4	Capsl	0.925046	-0.1346
ENSMUSG00000039676	ENSMUSG00000112964.1	E430024I08Rik	ENSMUSG00000039676.4	Capsl	0.917403	-0.1171
ENSMUSG00000043541	ENSMUSG00000075025.10	Gm10804	ENSMUSG00000043541.16	Casc1	0.856188	-0.1089
ENSMUSG00000073650	ENSMUSG00000075025.10	Gm10804	ENSMUSG00000073650.8	Catip	0.974494	-0.11
ENSMUSG00000073650	ENSMUSG00000097451.11	Rian	ENSMUSG00000073650.8	Catip	0.83529	-0.1075
ENSMUSG00000062694	ENSMUSG00000086665.1	Gm13067	ENSMUSG00000062694.7	Cav3	0.885607	-0.1098
ENSMUSG00000037060	ENSMUSG00000034587.8	8430429K09Rik	ENSMUSG00000037060.3	Cavin3	-0.836583	-0.1349
ENSMUSG00000036598	ENSMUSG00000097451.11	Rian	ENSMUSG00000036598.4	Ccdc113	0.807678	-0.122
ENSMUSG00000040189	ENSMUSG00000075025.10	Gm10804	ENSMUSG00000040189.18	Ccdc114	0.935449	-0.11
ENSMUSG00000040189	ENSMUSG00000078706.4	Gm53	ENSMUSG00000040189.18	Ccdc114	0.86962	-0.1906
ENSMUSG00000040189	ENSMUSG00000097451.11	Rian	ENSMUSG00000040189.18	Ccdc114	0.896145	-0.1569
ENSMUSG00000040189	ENSMUSG00000109644.1	0610005C13Rik	ENSMUSG00000040189.18	Ccdc114	0.853558	-0.1079
ENSMUSG00000050050	ENSMUSG00000075025.10	Gm10804	ENSMUSG00000050050.17	Ccdc158	0.925173	-0.106
ENSMUSG00000075225	ENSMUSG00000075025.10	Gm10804	ENSMUSG00000075225.15	Ccdc162	0.930633	-0.1423
ENSMUSG00000075225	ENSMUSG00000078706.4	Gm53	ENSMUSG00000075225.15	Ccdc162	0.944328	-0.2442
ENSMUSG00000019767	ENSMUSG00000071753.13	Cdr1os	ENSMUSG00000019767.12	Ccdc170	0.901203	-0.1011
ENSMUSG00000019767	ENSMUSG00000075025.10	Gm10804	ENSMUSG00000019767.12	Ccdc170	0.830205	-0.1211
ENSMUSG00000019767	ENSMUSG00000078706.4	Gm53	ENSMUSG00000019767.12	Ccdc170	0.893165	-0.1584
ENSMUSG00000019767	ENSMUSG00000109644.1	0610005C13Rik	ENSMUSG00000019767.12	Ccdc170	0.892232	-0.106
ENSMUSG00000035539	ENSMUSG00000097451.11	Rian	ENSMUSG00000035539.14	Ccdc180	0.916248	-0.1378
ENSMUSG00000026578	ENSMUSG00000112117.1	Rmst	ENSMUSG00000026578.6	Ccdc181	0.874711	-1.0389
ENSMUSG00000070532	ENSMUSG00000109644.1	0610005C13Rik	ENSMUSG00000070532.5	Ccdc190	0.849965	-0.1192
ENSMUSG00000070532	ENSMUSG00000112117.1	Rmst	ENSMUSG00000070532.5	Ccdc190	0.888669	-0.1907
ENSMUSG00000028637	ENSMUSG00000075025.10	Gm10804	ENSMUSG00000028637.16	Ccdc30	0.937677	-0.1001
ENSMUSG00000028637	ENSMUSG00000086607.7	4930511M06Rik	ENSMUSG00000028637.16	Ccdc30	0.868907	-0.1128
ENSMUSG00000028637	ENSMUSG00000092131.1	BC050972	ENSMUSG00000028637.16	Ccdc30	0.856993	-0.1113
ENSMUSG00000028637	ENSMUSG00000097451.11	Rian	ENSMUSG00000028637.16	Ccdc30	0.92505	-0.1228
ENSMUSG00000028637	ENSMUSG00000107191.1	Gm43579	ENSMUSG00000028637.16	Ccdc30	0.984332	-0.1048
ENSMUSG00000028637	ENSMUSG00000112964.1	E430024I08Rik	ENSMUSG00000028637.16	Ccdc30	0.912735	-0.1031
ENSMUSG00000037716	ENSMUSG00000097451.11	Rian	ENSMUSG00000037716.15	Ccdc33	0.817854	-0.1022
ENSMUSG00000037716	ENSMUSG00000112117.1	Rmst	ENSMUSG00000037716.15	Ccdc33	0.830587	-0.3392
ENSMUSG00000027676	ENSMUSG00000097451.11	Rian	ENSMUSG00000027676.11	Ccdc39	0.878103	-0.1054
ENSMUSG00000039963	ENSMUSG00000075025.10	Gm10804	ENSMUSG00000039963.20	Ccdc40	0.980655	-0.1028
ENSMUSG00000039963	ENSMUSG00000097451.11	Rian	ENSMUSG00000039963.20	Ccdc40	0.882778	-0.1028
ENSMUSG00000005124	ENSMUSG00000052188.6	Gm14964	ENSMUSG00000005124.10	Ccn4	0.80173	-0.1245
ENSMUSG00000005124	ENSMUSG00000086665.1	Gm13067	ENSMUSG00000005124.10	Ccn4	-0.882725	-0.1125
ENSMUSG00000005124	ENSMUSG00000099349.7	1700047G03Rik	ENSMUSG00000005124.10	Ccn4	-0.800076	-0.1092
ENSMUSG00000027656	ENSMUSG00000086665.1	Gm13067	ENSMUSG00000027656.7	Ccn5	0.91026	-0.1167
ENSMUSG00000070348	ENSMUSG00000086665.1	Gm13067	ENSMUSG00000070348.5	Ccnd1	-0.883344	-0.1068
ENSMUSG00000040592	ENSMUSG00000097451.11	Rian	ENSMUSG00000040592.11	Cd79b	0.930727	-0.1035
ENSMUSG00000033502	ENSMUSG00000075025.10	Gm10804	ENSMUSG00000033502.15	Cdc14a	0.992484	-0.1339
ENSMUSG00000033502	ENSMUSG00000078706.4	Gm53	ENSMUSG00000033502.15	Cdc14a	0.868195	-0.1985
ENSMUSG00000033502	ENSMUSG00000097451.11	Rian	ENSMUSG00000033502.15	Cdc14a	0.805309	-0.1139
ENSMUSG00000033502	ENSMUSG00000112117.1	Rmst	ENSMUSG00000033502.15	Cdc14a	0.942609	-0.3008
ENSMUSG00000035860	ENSMUSG00000097451.11	Rian	ENSMUSG00000035860.9	Cdhr3	0.90792	-0.1088
ENSMUSG00000032595	ENSMUSG00000097451.11	Rian	ENSMUSG00000032595.10	Cdhr4	0.942829	-0.1275
ENSMUSG00000032595	ENSMUSG00000112964.1	E430024I08Rik	ENSMUSG00000032595.10	Cdhr4	0.940105	-0.1095
ENSMUSG00000032595	ENSMUSG00000113204.1	Gm46430	ENSMUSG00000032595.10	Cdhr4	0.864353	-0.1165
ENSMUSG00000025497	ENSMUSG00000097451.11	Rian	ENSMUSG00000025497.15	Cdhr5	0.868914	-0.116
ENSMUSG00000048895	ENSMUSG00000052188.6	Gm14964	ENSMUSG00000048895.13	Cdk5r1	0.857649	-0.2155
ENSMUSG00000048895	ENSMUSG00000075025.10	Gm10804	ENSMUSG00000048895.13	Cdk5r1	0.929872	-0.1226
ENSMUSG00000048895	ENSMUSG00000086607.7	4930511M06Rik	ENSMUSG00000048895.13	Cdk5r1	0.845558	-0.1019
ENSMUSG00000048895	ENSMUSG00000092131.1	BC050972	ENSMUSG00000048895.13	Cdk5r1	0.847987	-0.1031
ENSMUSG00000048895	ENSMUSG00000097451.11	Rian	ENSMUSG00000048895.13	Cdk5r1	0.934302	-0.1219
ENSMUSG00000048895	ENSMUSG00000112964.1	E430024I08Rik	ENSMUSG00000048895.13	Cdk5r1	0.881433	-0.1115
ENSMUSG00000033966	ENSMUSG00000109644.1	0610005C13Rik	ENSMUSG00000033966.8	Cdkl4	0.893986	-0.1436
ENSMUSG00000016028	ENSMUSG00000033731.9	3300002A11Rik	ENSMUSG00000016028.11	Celsr1	0.95823	-0.1161
ENSMUSG00000016028	ENSMUSG00000075025.10	Gm10804	ENSMUSG00000016028.11	Celsr1	0.954144	-0.1299
ENSMUSG00000016028	ENSMUSG00000078706.4	Gm53	ENSMUSG00000016028.11	Celsr1	0.964592	-0.2119
ENSMUSG00000016028	ENSMUSG00000086607.7	4930511M06Rik	ENSMUSG00000016028.11	Celsr1	0.839228	-0.1027
ENSMUSG00000016028	ENSMUSG00000092131.1	BC050972	ENSMUSG00000016028.11	Celsr1	0.889361	-0.1159
ENSMUSG00000016028	ENSMUSG00000109644.1	0610005C13Rik	ENSMUSG00000016028.11	Celsr1	0.892691	-0.1158
ENSMUSG00000040729	ENSMUSG00000075025.10	Gm10804	ENSMUSG00000040729.8	Cep126	0.987691	-0.1142
ENSMUSG00000040729	ENSMUSG00000078706.4	Gm53	ENSMUSG00000040729.8	Cep126	0.921332	-0.2419
ENSMUSG00000040729	ENSMUSG00000086607.7	4930511M06Rik	ENSMUSG00000040729.8	Cep126	0.932298	-0.115
ENSMUSG00000040729	ENSMUSG00000092131.1	BC050972	ENSMUSG00000040729.8	Cep126	0.968211	-0.1709
ENSMUSG00000040729	ENSMUSG00000097451.11	Rian	ENSMUSG00000040729.8	Cep126	0.841516	-0.1111
ENSMUSG00000040729	ENSMUSG00000109311.1	AI314278	ENSMUSG00000040729.8	Cep126	0.918142	-0.1109
ENSMUSG00000019971	ENSMUSG00000033731.9	3300002A11Rik	ENSMUSG00000019971.10	Cep290	0.934621	-0.1001
ENSMUSG00000019971	ENSMUSG00000075025.10	Gm10804	ENSMUSG00000019971.10	Cep290	0.962488	-0.1318
ENSMUSG00000019971	ENSMUSG00000078706.4	Gm53	ENSMUSG00000019971.10	Cep290	0.860146	-0.2293
ENSMUSG00000019971	ENSMUSG00000092131.1	BC050972	ENSMUSG00000019971.10	Cep290	0.92629	-0.1038
ENSMUSG00000019971	ENSMUSG00000106495.1	Gm42755	ENSMUSG00000019971.10	Cep290	0.860263	-0.1232
ENSMUSG00000019971	ENSMUSG00000112117.1	Rmst	ENSMUSG00000019971.10	Cep290	0.919457	-0.1985
ENSMUSG00000038987	ENSMUSG00000097451.11	Rian	ENSMUSG00000038987.8	Cfap157	0.811771	-0.1103
ENSMUSG00000011154	ENSMUSG00000097451.11	Rian	ENSMUSG00000011154.17	Cfap161	0.884505	-0.1071
ENSMUSG00000011154	ENSMUSG00000112117.1	Rmst	ENSMUSG00000011154.17	Cfap161	0.950076	-0.4096
ENSMUSG00000057816	ENSMUSG00000075514.4	Gm13375	ENSMUSG00000057816.7	Cfap299	-0.825754	-0.1254
ENSMUSG00000057816	ENSMUSG00000112117.1	Rmst	ENSMUSG00000057816.7	Cfap299	0.923908	-0.2412
ENSMUSG00000026546	ENSMUSG00000038408.14	1700018A04Rik	ENSMUSG00000026546.16	Cfap45	0.954511	-0.1037
ENSMUSG00000026546	ENSMUSG00000075025.10	Gm10804	ENSMUSG00000026546.16	Cfap45	0.946194	-0.1138
ENSMUSG00000026546	ENSMUSG00000075514.4	Gm13375	ENSMUSG00000026546.16	Cfap45	-0.800721	-0.101
ENSMUSG00000026546	ENSMUSG00000092131.1	BC050972	ENSMUSG00000026546.16	Cfap45	0.908357	-0.1645
ENSMUSG00000026546	ENSMUSG00000097451.11	Rian	ENSMUSG00000026546.16	Cfap45	0.800923	-0.2349
ENSMUSG00000049571	ENSMUSG00000075025.10	Gm10804	ENSMUSG00000049571.18	Cfap46	0.944671	-0.107
ENSMUSG00000049571	ENSMUSG00000092131.1	BC050972	ENSMUSG00000049571.18	Cfap46	0.885353	-0.1059
ENSMUSG00000049571	ENSMUSG00000097451.11	Rian	ENSMUSG00000049571.18	Cfap46	0.919548	-0.1073
ENSMUSG00000020014	ENSMUSG00000086822.2	5330413P13Rik	ENSMUSG00000020014.17	Cfap54	0.959369	-0.1246
ENSMUSG00000020014	ENSMUSG00000109644.1	0610005C13Rik	ENSMUSG00000020014.17	Cfap54	0.8494	-0.1116
ENSMUSG00000028730	ENSMUSG00000097451.11	Rian	ENSMUSG00000028730.14	Cfap57	0.8504	-0.1012
ENSMUSG00000037143	ENSMUSG00000086825.1	Gm15675	ENSMUSG00000037143.17	Cfap61	0.808463	-0.101
ENSMUSG00000037143	ENSMUSG00000097451.11	Rian	ENSMUSG00000037143.17	Cfap61	0.836879	-0.1378
ENSMUSG00000037143	ENSMUSG00000113204.1	Gm46430	ENSMUSG00000037143.17	Cfap61	0.815231	-0.1278
ENSMUSG00000047021	ENSMUSG00000097451.11	Rian	ENSMUSG00000047021.14	Cfap65	0.957317	-0.1117
ENSMUSG00000040473	ENSMUSG00000033731.9	3300002A11Rik	ENSMUSG00000040473.15	Cfap69	0.962947	-0.1006
ENSMUSG00000040473	ENSMUSG00000038408.14	1700018A04Rik	ENSMUSG00000040473.15	Cfap69	0.934839	-0.1135
ENSMUSG00000040473	ENSMUSG00000075025.10	Gm10804	ENSMUSG00000040473.15	Cfap69	0.968368	-0.1441
ENSMUSG00000040473	ENSMUSG00000078706.4	Gm53	ENSMUSG00000040473.15	Cfap69	0.939621	-0.277
ENSMUSG00000040473	ENSMUSG00000097451.11	Rian	ENSMUSG00000040473.15	Cfap69	0.925487	-0.1154
ENSMUSG00000040473	ENSMUSG00000109311.1	AI314278	ENSMUSG00000040473.15	Cfap69	0.867333	-0.1154
ENSMUSG00000040473	ENSMUSG00000109644.1	0610005C13Rik	ENSMUSG00000040473.15	Cfap69	0.850562	-0.1541
ENSMUSG00000094282	ENSMUSG00000097451.11	Rian	ENSMUSG00000094282.1	Cfap73	0.81273	-0.1163
ENSMUSG00000094282	ENSMUSG00000112117.1	Rmst	ENSMUSG00000094282.1	Cfap73	0.955599	-0.5271
ENSMUSG00000078490	ENSMUSG00000075025.10	Gm10804	ENSMUSG00000078490.10	Cfap74	0.84756	-0.1056
ENSMUSG00000078490	ENSMUSG00000097451.11	Rian	ENSMUSG00000078490.10	Cfap74	0.957342	-0.1313
ENSMUSG00000079502	ENSMUSG00000097451.11	Rian	ENSMUSG00000079502.8	Cfap77	0.877136	-0.1005
ENSMUSG00000079502	ENSMUSG00000112117.1	Rmst	ENSMUSG00000079502.8	Cfap77	0.983782	-0.4837
ENSMUSG00000090336	ENSMUSG00000112117.1	Rmst	ENSMUSG00000090336.5	Cfap97d2	0.850225	-0.1961
ENSMUSG00000029161	ENSMUSG00000038408.14	1700018A04Rik	ENSMUSG00000029161.7	Cgref1	0.937941	-0.1471
ENSMUSG00000029161	ENSMUSG00000075025.10	Gm10804	ENSMUSG00000029161.7	Cgref1	0.890532	-0.1016
ENSMUSG00000029161	ENSMUSG00000092131.1	BC050972	ENSMUSG00000029161.7	Cgref1	0.923955	-0.1162
ENSMUSG00000039084	ENSMUSG00000112117.1	Rmst	ENSMUSG00000039084.8	Chad	0.825172	-0.2679
ENSMUSG00000062778	ENSMUSG00000097451.11	Rian	ENSMUSG00000062778.12	Chia1	0.890422	-0.12
ENSMUSG00000062778	ENSMUSG00000112117.1	Rmst	ENSMUSG00000062778.12	Chia1	0.964251	-0.1936
ENSMUSG00000027536	ENSMUSG00000075025.10	Gm10804	ENSMUSG00000027536.6	Chmp4c	0.906699	-0.1144
ENSMUSG00000027536	ENSMUSG00000078706.4	Gm53	ENSMUSG00000027536.6	Chmp4c	0.90131	-0.1986
ENSMUSG00000056643	ENSMUSG00000034587.8	8430429K09Rik	ENSMUSG00000056643.5	Chst13	-0.917806	-0.1319
ENSMUSG00000056643	ENSMUSG00000075514.4	Gm13375	ENSMUSG00000056643.5	Chst13	0.884054	-0.112
ENSMUSG00000001270	ENSMUSG00000075025.10	Gm10804	ENSMUSG00000001270.9	Ckb	0.918585	-0.1132
ENSMUSG00000001270	ENSMUSG00000078706.4	Gm53	ENSMUSG00000001270.9	Ckb	0.84635	-0.2796
ENSMUSG00000001270	ENSMUSG00000097451.11	Rian	ENSMUSG00000001270.9	Ckb	0.903888	-0.1053
ENSMUSG00000001270	ENSMUSG00000112117.1	Rmst	ENSMUSG00000001270.9	Ckb	0.926937	-0.1649
ENSMUSG00000022132	ENSMUSG00000075025.10	Gm10804	ENSMUSG00000022132.15	Cldn10	0.92713	-0.1015
ENSMUSG00000022132	ENSMUSG00000092131.1	BC050972	ENSMUSG00000022132.15	Cldn10	0.900386	-0.1257
ENSMUSG00000022132	ENSMUSG00000097451.11	Rian	ENSMUSG00000022132.15	Cldn10	0.830478	-0.1155
ENSMUSG00000022132	ENSMUSG00000112117.1	Rmst	ENSMUSG00000022132.15	Cldn10	0.885373	-0.3454
ENSMUSG00000022949	ENSMUSG00000075025.10	Gm10804	ENSMUSG00000022949.9	Clic6	0.975216	-0.1558
ENSMUSG00000022949	ENSMUSG00000078706.4	Gm53	ENSMUSG00000022949.9	Clic6	0.961043	-0.2517
ENSMUSG00000022949	ENSMUSG00000097451.11	Rian	ENSMUSG00000022949.9	Clic6	0.85141	-0.1407
ENSMUSG00000022949	ENSMUSG00000109644.1	0610005C13Rik	ENSMUSG00000022949.9	Clic6	0.857269	-0.1412
ENSMUSG00000042190	ENSMUSG00000075025.10	Gm10804	ENSMUSG00000042190.12	Cmklr1	-0.828552	-0.1142
ENSMUSG00000042190	ENSMUSG00000078706.4	Gm53	ENSMUSG00000042190.12	Cmklr1	-0.811618	-0.2528
ENSMUSG00000042190	ENSMUSG00000092131.1	BC050972	ENSMUSG00000042190.12	Cmklr1	-0.805371	-0.1565
ENSMUSG00000042190	ENSMUSG00000093812.1	Gm5627	ENSMUSG00000042190.12	Cmklr1	0.926087	-0.1034
ENSMUSG00000042190	ENSMUSG00000097875.2	Gm26704	ENSMUSG00000042190.12	Cmklr1	-0.821921	-0.1418
ENSMUSG00000042190	ENSMUSG00000112117.1	Rmst	ENSMUSG00000042190.12	Cmklr1	-0.82102	-0.3721
ENSMUSG00000056162	ENSMUSG00000038408.14	1700018A04Rik	ENSMUSG00000056162.14	Cndp1	0.929504	-0.104
ENSMUSG00000056162	ENSMUSG00000073535.5	Gm5532	ENSMUSG00000056162.14	Cndp1	0.850269	-0.1044
ENSMUSG00000056162	ENSMUSG00000075025.10	Gm10804	ENSMUSG00000056162.14	Cndp1	0.958371	-0.1226
ENSMUSG00000056162	ENSMUSG00000086607.7	4930511M06Rik	ENSMUSG00000056162.14	Cndp1	0.874324	-0.1008
ENSMUSG00000056162	ENSMUSG00000092131.1	BC050972	ENSMUSG00000056162.14	Cndp1	0.930543	-0.1089
ENSMUSG00000056162	ENSMUSG00000097451.11	Rian	ENSMUSG00000056162.14	Cndp1	0.869423	-0.1055
ENSMUSG00000001506	ENSMUSG00000086665.1	Gm13067	ENSMUSG00000001506.10	Col1a1	0.826018	-0.1144
ENSMUSG00000026043	ENSMUSG00000086665.1	Gm13067	ENSMUSG00000026043.18	Col3a1	0.8039	-0.1122
ENSMUSG00000026043	ENSMUSG00000097440.2	Gm6277	ENSMUSG00000026043.18	Col3a1	0.941207	-0.108
ENSMUSG00000004098	ENSMUSG00000075514.4	Gm13375	ENSMUSG00000004098.7	Col5a3	0.858976	-0.12
ENSMUSG00000004098	ENSMUSG00000099137.1	Gm10603	ENSMUSG00000004098.7	Col5a3	0.893144	-0.1045
ENSMUSG00000004098	ENSMUSG00000100005.7	B130024G19Rik	ENSMUSG00000004098.7	Col5a3	-0.873543	-0.1262
ENSMUSG00000020241	ENSMUSG00000078706.4	Gm53	ENSMUSG00000020241.13	Col6a2	-0.822576	-0.2538
ENSMUSG00000020241	ENSMUSG00000099349.7	1700047G03Rik	ENSMUSG00000020241.13	Col6a2	0.812217	-0.1241
ENSMUSG00000020241	ENSMUSG00000100005.7	B130024G19Rik	ENSMUSG00000020241.13	Col6a2	-0.814996	-0.1165
ENSMUSG00000020241	ENSMUSG00000109284.1	B230311B06Rik	ENSMUSG00000020241.13	Col6a2	0.805421	-0.1014
ENSMUSG00000020241	ENSMUSG00000112117.1	Rmst	ENSMUSG00000020241.13	Col6a2	-0.805273	-0.2986
ENSMUSG00000048126	ENSMUSG00000086665.1	Gm13067	ENSMUSG00000048126.16	Col6a3	0.848859	-0.1418
ENSMUSG00000048126	ENSMUSG00000097440.2	Gm6277	ENSMUSG00000048126.16	Col6a3	0.903307	-0.116
ENSMUSG00000056174	ENSMUSG00000075514.4	Gm13375	ENSMUSG00000056174.8	Col8a2	-0.831181	-0.1157
ENSMUSG00000056174	ENSMUSG00000086665.1	Gm13067	ENSMUSG00000056174.8	Col8a2	-0.803356	-0.1507
ENSMUSG00000056174	ENSMUSG00000093812.1	Gm5627	ENSMUSG00000056174.8	Col8a2	-0.836245	-0.1186
ENSMUSG00000056174	ENSMUSG00000097430.2	Gm10544	ENSMUSG00000056174.8	Col8a2	-0.818502	-0.1026
ENSMUSG00000056174	ENSMUSG00000099137.1	Gm10603	ENSMUSG00000056174.8	Col8a2	-0.848915	-0.1079
ENSMUSG00000056174	ENSMUSG00000100910.1	Gm29128	ENSMUSG00000056174.8	Col8a2	-0.856044	-0.1042
ENSMUSG00000005220	ENSMUSG00000097451.11	Rian	ENSMUSG00000005220.10	Corin	0.880805	-0.1124
ENSMUSG00000020836	ENSMUSG00000097440.2	Gm6277	ENSMUSG00000020836.15	Coro6	0.889143	-0.1548
ENSMUSG00000020836	ENSMUSG00000100910.1	Gm29128	ENSMUSG00000020836.15	Coro6	0.819855	-0.1143
ENSMUSG00000074218	ENSMUSG00000097440.2	Gm6277	ENSMUSG00000074218.3	Cox7a1	0.957955	-0.1208
ENSMUSG00000030270	ENSMUSG00000086665.1	Gm13067	ENSMUSG00000030270.11	Cpne9	0.820494	-0.1019
ENSMUSG00000030862	ENSMUSG00000099349.7	1700047G03Rik	ENSMUSG00000030862.13	Cpxm2	-0.847927	-0.1261
ENSMUSG00000026616	ENSMUSG00000052188.6	Gm14964	ENSMUSG00000026616.16	Cr2	0.975178	-0.1153
ENSMUSG00000026616	ENSMUSG00000092090.2	Gm3294	ENSMUSG00000026616.16	Cr2	0.87673	-0.1413
ENSMUSG00000026616	ENSMUSG00000097451.11	Rian	ENSMUSG00000026616.16	Cr2	0.82788	-0.1582
ENSMUSG00000032291	ENSMUSG00000097451.11	Rian	ENSMUSG00000032291.8	Crabp1	0.833608	-0.1319
ENSMUSG00000050967	ENSMUSG00000052188.6	Gm14964	ENSMUSG00000050967.5	Creg2	0.825345	-0.1134
ENSMUSG00000050967	ENSMUSG00000086665.1	Gm13067	ENSMUSG00000050967.5	Creg2	-0.833625	-0.1096
ENSMUSG00000050967	ENSMUSG00000097451.11	Rian	ENSMUSG00000050967.5	Creg2	0.820007	-0.1378
ENSMUSG00000050967	ENSMUSG00000112117.1	Rmst	ENSMUSG00000050967.5	Creg2	0.864365	-0.226
ENSMUSG00000040860	ENSMUSG00000033731.9	3300002A11Rik	ENSMUSG00000040860.16	Crocc	0.865179	-0.1094
ENSMUSG00000040860	ENSMUSG00000075025.10	Gm10804	ENSMUSG00000040860.16	Crocc	0.882147	-0.1304
ENSMUSG00000040860	ENSMUSG00000078706.4	Gm53	ENSMUSG00000040860.16	Crocc	0.892319	-0.2742
ENSMUSG00000040860	ENSMUSG00000092090.2	Gm3294	ENSMUSG00000040860.16	Crocc	0.968917	-0.105
ENSMUSG00000040860	ENSMUSG00000097970.1	Gm27028	ENSMUSG00000040860.16	Crocc	0.837539	-0.1017
ENSMUSG00000040860	ENSMUSG00000107191.1	Gm43579	ENSMUSG00000040860.16	Crocc	0.975117	-0.1049
ENSMUSG00000040860	ENSMUSG00000109644.1	0610005C13Rik	ENSMUSG00000040860.16	Crocc	0.878814	-0.1342
ENSMUSG00000040860	ENSMUSG00000112117.1	Rmst	ENSMUSG00000040860.16	Crocc	0.913937	-0.2821
ENSMUSG00000084989	ENSMUSG00000075025.10	Gm10804	ENSMUSG00000084989.3	Crocc2	0.975255	-0.1486
ENSMUSG00000084989	ENSMUSG00000092131.1	BC050972	ENSMUSG00000084989.3	Crocc2	0.917249	-0.1107
ENSMUSG00000084989	ENSMUSG00000097451.11	Rian	ENSMUSG00000084989.3	Crocc2	0.896198	-0.1191
ENSMUSG00000042401	ENSMUSG00000034587.8	8430429K09Rik	ENSMUSG00000042401.8	Crtac1	-0.823808	-0.123
ENSMUSG00000032060	ENSMUSG00000034587.8	8430429K09Rik	ENSMUSG00000032060.10	Cryab	-0.94512	-0.1239
ENSMUSG00000032911	ENSMUSG00000086665.1	Gm13067	ENSMUSG00000032911.6	Cspg4	0.835223	-0.1143
ENSMUSG00000031778	ENSMUSG00000075514.4	Gm13375	ENSMUSG00000031778.13	Cx3cl1	-0.878514	-0.1145
ENSMUSG00000031778	ENSMUSG00000086665.1	Gm13067	ENSMUSG00000031778.13	Cx3cl1	-0.826575	-0.1083
ENSMUSG00000031778	ENSMUSG00000093812.1	Gm5627	ENSMUSG00000031778.13	Cx3cl1	-0.858425	-0.1188
ENSMUSG00000031778	ENSMUSG00000097440.2	Gm6277	ENSMUSG00000031778.13	Cx3cl1	-0.845026	-0.1504
ENSMUSG00000031778	ENSMUSG00000100005.7	B130024G19Rik	ENSMUSG00000031778.13	Cx3cl1	0.861834	-0.1366
ENSMUSG00000068086	ENSMUSG00000075025.10	Gm10804	ENSMUSG00000068086.6	Cyp2d9	0.919335	-0.1067
ENSMUSG00000068086	ENSMUSG00000086370.9	Ftx	ENSMUSG00000068086.6	Cyp2d9	0.811228	-0.1266
ENSMUSG00000068086	ENSMUSG00000092131.1	BC050972	ENSMUSG00000068086.6	Cyp2d9	0.890698	-0.1036
ENSMUSG00000068086	ENSMUSG00000097451.11	Rian	ENSMUSG00000068086.6	Cyp2d9	0.855602	-0.1222
ENSMUSG00000068086	ENSMUSG00000112964.1	E430024I08Rik	ENSMUSG00000068086.6	Cyp2d9	0.842551	-0.1786
ENSMUSG00000026832	ENSMUSG00000075025.10	Gm10804	ENSMUSG00000026832.12	Cytip	0.880961	-0.1007
ENSMUSG00000026832	ENSMUSG00000112117.1	Rmst	ENSMUSG00000026832.12	Cytip	0.841644	-0.2371
ENSMUSG00000037813	ENSMUSG00000075025.10	Gm10804	ENSMUSG00000037813.13	D630003M21Rik	0.978915	-0.1106
ENSMUSG00000037813	ENSMUSG00000078706.4	Gm53	ENSMUSG00000037813.13	D630003M21Rik	0.953982	-0.202
ENSMUSG00000037813	ENSMUSG00000097451.11	Rian	ENSMUSG00000037813.13	D630003M21Rik	0.888459	-0.1108
ENSMUSG00000053161	ENSMUSG00000097451.11	Rian	ENSMUSG00000053161.16	Daw1	0.882966	-0.101
ENSMUSG00000053161	ENSMUSG00000112117.1	Rmst	ENSMUSG00000053161.16	Daw1	0.963998	-0.36
ENSMUSG00000020182	ENSMUSG00000075025.10	Gm10804	ENSMUSG00000020182.16	Ddc	0.968563	-0.1028
ENSMUSG00000020182	ENSMUSG00000086370.9	Ftx	ENSMUSG00000020182.16	Ddc	0.802419	-0.1063
ENSMUSG00000020182	ENSMUSG00000097451.11	Rian	ENSMUSG00000020182.16	Ddc	0.841361	-0.1095
ENSMUSG00000030747	ENSMUSG00000075514.4	Gm13375	ENSMUSG00000030747.5	Dgat2	0.868838	-0.1262
ENSMUSG00000030747	ENSMUSG00000099349.7	1700047G03Rik	ENSMUSG00000030747.5	Dgat2	0.830805	-0.1048
ENSMUSG00000021185	ENSMUSG00000086049.1	Gm12735	ENSMUSG00000021185.16	Dglucy	0.912599	-0.1449
ENSMUSG00000021185	ENSMUSG00000099349.7	1700047G03Rik	ENSMUSG00000021185.16	Dglucy	0.856067	-0.1159
ENSMUSG00000021185	ENSMUSG00000104985.1	Gm42917	ENSMUSG00000021185.16	Dglucy	0.835302	-0.1027
ENSMUSG00000034785	ENSMUSG00000052188.6	Gm14964	ENSMUSG00000034785.14	Dio1	0.802383	-0.1101
ENSMUSG00000034785	ENSMUSG00000097451.11	Rian	ENSMUSG00000034785.14	Dio1	0.862982	-0.1214
ENSMUSG00000038060	ENSMUSG00000075025.10	Gm10804	ENSMUSG00000038060.15	Dlec1	0.801008	-0.1515
ENSMUSG00000038060	ENSMUSG00000097451.11	Rian	ENSMUSG00000038060.15	Dlec1	0.89133	-0.117
ENSMUSG00000038060	ENSMUSG00000109644.1	0610005C13Rik	ENSMUSG00000038060.15	Dlec1	0.840719	-0.1097
ENSMUSG00000018581	ENSMUSG00000075025.10	Gm10804	ENSMUSG00000018581.15	Dnah11	0.975847	-0.102
ENSMUSG00000021879	ENSMUSG00000075025.10	Gm10804	ENSMUSG00000021879.13	Dnah12	0.972358	-0.1074
ENSMUSG00000005237	ENSMUSG00000097451.11	Rian	ENSMUSG00000005237.14	Dnah2	0.900216	-0.1036
ENSMUSG00000041144	ENSMUSG00000038408.14	1700018A04Rik	ENSMUSG00000041144.12	Dnah7b	0.953413	-0.1093
ENSMUSG00000041144	ENSMUSG00000078706.4	Gm53	ENSMUSG00000041144.12	Dnah7b	0.971674	-0.1429
ENSMUSG00000041144	ENSMUSG00000112117.1	Rmst	ENSMUSG00000041144.12	Dnah7b	0.983467	-0.2171
ENSMUSG00000056752	ENSMUSG00000075025.10	Gm10804	ENSMUSG00000056752.16	Dnah9	0.970253	-0.1241
ENSMUSG00000056752	ENSMUSG00000092131.1	BC050972	ENSMUSG00000056752.16	Dnah9	0.92133	-0.1085
ENSMUSG00000034706	ENSMUSG00000052188.6	Gm14964	ENSMUSG00000034706.16	Dnaic2	0.856721	-0.1364
ENSMUSG00000034706	ENSMUSG00000073535.5	Gm5532	ENSMUSG00000034706.16	Dnaic2	0.909319	-0.1015
ENSMUSG00000034706	ENSMUSG00000075025.10	Gm10804	ENSMUSG00000034706.16	Dnaic2	0.937328	-0.1125
ENSMUSG00000034706	ENSMUSG00000097451.11	Rian	ENSMUSG00000034706.16	Dnaic2	0.886244	-0.1437
ENSMUSG00000032285	ENSMUSG00000075025.10	Gm10804	ENSMUSG00000032285.15	Dnaja4	0.9761	-0.1131
ENSMUSG00000032285	ENSMUSG00000078706.4	Gm53	ENSMUSG00000032285.15	Dnaja4	0.959086	-0.2538
ENSMUSG00000032285	ENSMUSG00000109644.1	0610005C13Rik	ENSMUSG00000032285.15	Dnaja4	0.888167	-0.1299
ENSMUSG00000032285	ENSMUSG00000112117.1	Rmst	ENSMUSG00000032285.15	Dnaja4	0.985709	-0.2353
ENSMUSG00000081984	ENSMUSG00000052188.6	Gm14964	ENSMUSG00000081984.3	Dnajb3	0.915873	-0.1919
ENSMUSG00000073102	ENSMUSG00000097451.11	Rian	ENSMUSG00000073102.7	Drc1	0.903589	-0.1088
ENSMUSG00000056598	ENSMUSG00000090925.2	1810064F22Rik	ENSMUSG00000056598.16	Drc3	0.98712	-0.117
ENSMUSG00000056598	ENSMUSG00000097451.11	Rian	ENSMUSG00000056598.16	Drc3	0.822497	-0.1351
ENSMUSG00000029603	ENSMUSG00000099349.7	1700047G03Rik	ENSMUSG00000029603.15	Dtx1	-0.943488	-0.1107
ENSMUSG00000021768	ENSMUSG00000097440.2	Gm6277	ENSMUSG00000021768.15	Dusp13	0.844173	-0.131
ENSMUSG00000018648	ENSMUSG00000075025.10	Gm10804	ENSMUSG00000018648.15	Dusp14	0.929354	-0.1206
ENSMUSG00000031383	ENSMUSG00000034587.8	8430429K09Rik	ENSMUSG00000031383.8	Dusp9	-0.932753	-0.1186
ENSMUSG00000034467	ENSMUSG00000112964.1	E430024I08Rik	ENSMUSG00000034467.7	Dynlrb2	0.953236	-0.1063
ENSMUSG00000037784	ENSMUSG00000075025.10	Gm10804	ENSMUSG00000037784.14	Dzip1l	0.81888	-0.1081
ENSMUSG00000037784	ENSMUSG00000078706.4	Gm53	ENSMUSG00000037784.14	Dzip1l	0.814839	-0.2034
ENSMUSG00000037784	ENSMUSG00000086665.1	Gm13067	ENSMUSG00000037784.14	Dzip1l	-0.832658	-0.1272
ENSMUSG00000037784	ENSMUSG00000092090.2	Gm3294	ENSMUSG00000037784.14	Dzip1l	0.844173	-0.1021
ENSMUSG00000037784	ENSMUSG00000097451.11	Rian	ENSMUSG00000037784.14	Dzip1l	0.888243	-0.1388
ENSMUSG00000037784	ENSMUSG00000112117.1	Rmst	ENSMUSG00000037784.14	Dzip1l	0.877914	-0.1975
ENSMUSG00000071392	ENSMUSG00000097451.11	Rian	ENSMUSG00000071392.6	Ect2l	0.906211	-0.1391
ENSMUSG00000071392	ENSMUSG00000112117.1	Rmst	ENSMUSG00000071392.6	Ect2l	0.97388	-0.2756
ENSMUSG00000020562	ENSMUSG00000112117.1	Rmst	ENSMUSG00000020562.7	Efcab10	0.933062	-0.2005
ENSMUSG00000022441	ENSMUSG00000052188.6	Gm14964	ENSMUSG00000022441.17	Efcab6	0.914195	-0.1287
ENSMUSG00000023931	ENSMUSG00000075025.10	Gm10804	ENSMUSG00000023931.5	Efhb	0.885869	-0.1136
ENSMUSG00000041809	ENSMUSG00000075025.10	Gm10804	ENSMUSG00000041809.5	Efhc1	0.893319	-0.1318
ENSMUSG00000041986	ENSMUSG00000078706.4	Gm53	ENSMUSG00000041986.16	Elmod1	0.835016	-0.172
ENSMUSG00000041986	ENSMUSG00000109644.1	0610005C13Rik	ENSMUSG00000041986.16	Elmod1	0.81577	-0.144
ENSMUSG00000021696	ENSMUSG00000075025.10	Gm10804	ENSMUSG00000021696.9	Elovl7	0.954725	-0.1154
ENSMUSG00000022995	ENSMUSG00000075025.10	Gm10804	ENSMUSG00000022995.16	Enah	0.813973	-0.1677
ENSMUSG00000022995	ENSMUSG00000078706.4	Gm53	ENSMUSG00000022995.16	Enah	0.830593	-0.4032
ENSMUSG00000022995	ENSMUSG00000107191.1	Gm43579	ENSMUSG00000022995.16	Enah	0.849887	-0.1157
ENSMUSG00000022995	ENSMUSG00000112117.1	Rmst	ENSMUSG00000022995.16	Enah	0.892419	-0.2654
ENSMUSG00000036813	ENSMUSG00000097451.11	Rian	ENSMUSG00000036813.11	Entpd8	0.859287	-0.1152
ENSMUSG00000036813	ENSMUSG00000112117.1	Rmst	ENSMUSG00000036813.11	Entpd8	0.949095	-0.1909
ENSMUSG00000025504	ENSMUSG00000075025.10	Gm10804	ENSMUSG00000025504.14	Eps8l2	0.871033	-0.1171
ENSMUSG00000025504	ENSMUSG00000078706.4	Gm53	ENSMUSG00000025504.14	Eps8l2	0.843652	-0.2443
ENSMUSG00000025504	ENSMUSG00000092090.2	Gm3294	ENSMUSG00000025504.14	Eps8l2	0.948525	-0.1054
ENSMUSG00000025504	ENSMUSG00000097875.2	Gm26704	ENSMUSG00000025504.14	Eps8l2	0.861743	-0.1022
ENSMUSG00000025504	ENSMUSG00000107191.1	Gm43579	ENSMUSG00000025504.14	Eps8l2	0.947572	-0.1231
ENSMUSG00000025504	ENSMUSG00000112117.1	Rmst	ENSMUSG00000025504.14	Eps8l2	0.921057	-0.2343
ENSMUSG00000040600	ENSMUSG00000097451.11	Rian	ENSMUSG00000040600.9	Eps8l3	0.88761	-0.1176
ENSMUSG00000040600	ENSMUSG00000112117.1	Rmst	ENSMUSG00000040600.9	Eps8l3	0.958122	-0.2667
ENSMUSG00000040600	ENSMUSG00000113204.1	Gm46430	ENSMUSG00000040600.9	Eps8l3	0.853309	-0.103
ENSMUSG00000075302	ENSMUSG00000052188.6	Gm14964	ENSMUSG00000075302.10	Erich2	0.870446	-0.1176
ENSMUSG00000075302	ENSMUSG00000097451.11	Rian	ENSMUSG00000075302.10	Erich2	0.802626	-0.1569
ENSMUSG00000078161	ENSMUSG00000097451.11	Rian	ENSMUSG00000078161.8	Erich3	0.949944	-0.1217
ENSMUSG00000026610	ENSMUSG00000075025.10	Gm10804	ENSMUSG00000026610.13	Esrrg	0.859569	-0.1261
ENSMUSG00000070644	ENSMUSG00000075025.10	Gm10804	ENSMUSG00000070644.13	Etnk2	0.916658	-0.1357
ENSMUSG00000035104	ENSMUSG00000075025.10	Gm10804	ENSMUSG00000035104.14	Eva1a	0.927659	-0.1023
ENSMUSG00000035104	ENSMUSG00000078706.4	Gm53	ENSMUSG00000035104.14	Eva1a	0.875989	-0.265
ENSMUSG00000035104	ENSMUSG00000092131.1	BC050972	ENSMUSG00000035104.14	Eva1a	0.878083	-0.1013
ENSMUSG00000035104	ENSMUSG00000097451.11	Rian	ENSMUSG00000035104.14	Eva1a	0.845747	-0.1218
ENSMUSG00000025932	ENSMUSG00000086665.1	Gm13067	ENSMUSG00000025932.14	Eya1	0.893996	-0.1073
ENSMUSG00000025932	ENSMUSG00000097440.2	Gm6277	ENSMUSG00000025932.14	Eya1	0.933344	-0.1058
ENSMUSG00000025932	ENSMUSG00000100005.7	B130024G19Rik	ENSMUSG00000025932.14	Eya1	-0.800706	-0.1269
ENSMUSG00000025932	ENSMUSG00000106795.3	Gm43050	ENSMUSG00000025932.14	Eya1	0.848081	-0.1404
ENSMUSG00000024664	ENSMUSG00000034587.8	8430429K09Rik	ENSMUSG00000024664.5	Fads3	-0.909031	-0.1225
ENSMUSG00000029861	ENSMUSG00000075514.4	Gm13375	ENSMUSG00000029861.17	Fam131b	0.830353	-0.1088
ENSMUSG00000029861	ENSMUSG00000086665.1	Gm13067	ENSMUSG00000029861.17	Fam131b	0.914762	-0.1697
ENSMUSG00000029861	ENSMUSG00000099349.7	1700047G03Rik	ENSMUSG00000029861.17	Fam131b	0.81442	-0.1122
ENSMUSG00000042788	ENSMUSG00000052188.6	Gm14964	ENSMUSG00000042788.12	Fam166b	0.844858	-0.1669
ENSMUSG00000042788	ENSMUSG00000097451.11	Rian	ENSMUSG00000042788.12	Fam166b	0.893176	-0.1233
ENSMUSG00000042788	ENSMUSG00000097970.1	Gm27028	ENSMUSG00000042788.12	Fam166b	0.910819	-0.1007
ENSMUSG00000042788	ENSMUSG00000102559.1	Gm37570	ENSMUSG00000042788.12	Fam166b	0.832417	-0.105
ENSMUSG00000042788	ENSMUSG00000110101.1	Gm6249	ENSMUSG00000042788.12	Fam166b	0.928668	-0.1001
ENSMUSG00000042788	ENSMUSG00000112964.1	E430024I08Rik	ENSMUSG00000042788.12	Fam166b	0.831749	-0.1225
ENSMUSG00000029182	ENSMUSG00000112117.1	Rmst	ENSMUSG00000029182.10	Fam166c	0.958822	-0.1881
ENSMUSG00000029182	ENSMUSG00000112964.1	E430024I08Rik	ENSMUSG00000029182.10	Fam166c	0.963682	-0.1335
ENSMUSG00000049154	ENSMUSG00000097451.11	Rian	ENSMUSG00000049154.12	Fam183b	0.843475	-0.1067
ENSMUSG00000049154	ENSMUSG00000112964.1	E430024I08Rik	ENSMUSG00000049154.12	Fam183b	0.945223	-0.1215
ENSMUSG00000025854	ENSMUSG00000075514.4	Gm13375	ENSMUSG00000025854.15	Fam20c	0.912757	-0.111
ENSMUSG00000025854	ENSMUSG00000099349.7	1700047G03Rik	ENSMUSG00000025854.15	Fam20c	0.88791	-0.1263
ENSMUSG00000057068	ENSMUSG00000073535.5	Gm5532	ENSMUSG00000057068.15	Fam47e	0.886304	-0.1106
ENSMUSG00000057068	ENSMUSG00000075025.10	Gm10804	ENSMUSG00000057068.15	Fam47e	0.987706	-0.115
ENSMUSG00000057068	ENSMUSG00000097451.11	Rian	ENSMUSG00000057068.15	Fam47e	0.848238	-0.1134
ENSMUSG00000030956	ENSMUSG00000075025.10	Gm10804	ENSMUSG00000030956.15	Fam53b	-0.814811	-0.1318
ENSMUSG00000030956	ENSMUSG00000078706.4	Gm53	ENSMUSG00000030956.15	Fam53b	-0.810691	-0.3466
ENSMUSG00000030956	ENSMUSG00000086822.2	5330413P13Rik	ENSMUSG00000030956.15	Fam53b	-0.817016	-0.1031
ENSMUSG00000030956	ENSMUSG00000093812.1	Gm5627	ENSMUSG00000030956.15	Fam53b	0.96012	-0.1047
ENSMUSG00000030956	ENSMUSG00000097430.2	Gm10544	ENSMUSG00000030956.15	Fam53b	0.866807	-0.1042
ENSMUSG00000032224	ENSMUSG00000092131.1	BC050972	ENSMUSG00000032224.15	Fam81a	0.959555	-0.1885
ENSMUSG00000109228	ENSMUSG00000112117.1	Rmst	ENSMUSG00000109228.2	Fam81b	0.966902	-0.1976
ENSMUSG00000069805	ENSMUSG00000075025.10	Gm10804	ENSMUSG00000069805.10	Fbp1	0.981088	-0.1555
ENSMUSG00000069805	ENSMUSG00000097451.11	Rian	ENSMUSG00000069805.10	Fbp1	0.865028	-0.1298
ENSMUSG00000069805	ENSMUSG00000112964.1	E430024I08Rik	ENSMUSG00000069805.10	Fbp1	0.954592	-0.1042
ENSMUSG00000037463	ENSMUSG00000086665.1	Gm13067	ENSMUSG00000037463.14	Fbxo27	0.887561	-0.1394
ENSMUSG00000037463	ENSMUSG00000097430.2	Gm10544	ENSMUSG00000037463.14	Fbxo27	0.807259	-0.1137
ENSMUSG00000037463	ENSMUSG00000097440.2	Gm6277	ENSMUSG00000037463.14	Fbxo27	0.981843	-0.2067
ENSMUSG00000037463	ENSMUSG00000099137.1	Gm10603	ENSMUSG00000037463.14	Fbxo27	0.954196	-0.1264
ENSMUSG00000037463	ENSMUSG00000100005.7	B130024G19Rik	ENSMUSG00000037463.14	Fbxo27	-0.842777	-0.1323
ENSMUSG00000037463	ENSMUSG00000100910.1	Gm29128	ENSMUSG00000037463.14	Fbxo27	0.87575	-0.1192
ENSMUSG00000037463	ENSMUSG00000101856.1	1700096K18Rik	ENSMUSG00000037463.14	Fbxo27	0.807003	-0.1374
ENSMUSG00000037463	ENSMUSG00000106795.3	Gm43050	ENSMUSG00000037463.14	Fbxo27	0.80921	-0.1199
ENSMUSG00000094992	ENSMUSG00000112117.1	Rmst	ENSMUSG00000094992.1	Fbxw25	0.978675	-0.1879
ENSMUSG00000027356	ENSMUSG00000097451.11	Rian	ENSMUSG00000027356.8	Fermt1	0.841598	-0.12
ENSMUSG00000051314	ENSMUSG00000097440.2	Gm6277	ENSMUSG00000051314.11	Ffar2	0.880748	-0.1153
ENSMUSG00000030849	ENSMUSG00000033731.9	3300002A11Rik	ENSMUSG00000030849.18	Fgfr2	0.851566	-0.1244
ENSMUSG00000030849	ENSMUSG00000038408.14	1700018A04Rik	ENSMUSG00000030849.18	Fgfr2	0.878735	-0.1035
ENSMUSG00000030849	ENSMUSG00000075025.10	Gm10804	ENSMUSG00000030849.18	Fgfr2	0.864893	-0.1334
ENSMUSG00000030849	ENSMUSG00000092131.1	BC050972	ENSMUSG00000030849.18	Fgfr2	0.870867	-0.1062
ENSMUSG00000030849	ENSMUSG00000112117.1	Rmst	ENSMUSG00000030849.18	Fgfr2	0.855101	-0.3337
ENSMUSG00000005320	ENSMUSG00000097451.11	Rian	ENSMUSG00000005320.9	Fgfr4	0.924008	-0.1251
ENSMUSG00000008090	ENSMUSG00000034587.8	8430429K09Rik	ENSMUSG00000008090.14	Fgfrl1	-0.863976	-0.117
ENSMUSG00000008090	ENSMUSG00000075514.4	Gm13375	ENSMUSG00000008090.14	Fgfrl1	0.968585	-0.1576
ENSMUSG00000008090	ENSMUSG00000078314.2	Gm14762	ENSMUSG00000008090.14	Fgfrl1	-0.933627	-0.1024
ENSMUSG00000008090	ENSMUSG00000078706.4	Gm53	ENSMUSG00000008090.14	Fgfrl1	-0.815217	-0.273
ENSMUSG00000008090	ENSMUSG00000093812.1	Gm5627	ENSMUSG00000008090.14	Fgfrl1	0.900462	-0.1403
ENSMUSG00000008090	ENSMUSG00000097430.2	Gm10544	ENSMUSG00000008090.14	Fgfrl1	0.935928	-0.144
ENSMUSG00000008090	ENSMUSG00000097440.2	Gm6277	ENSMUSG00000008090.14	Fgfrl1	0.820541	-0.225
ENSMUSG00000008090	ENSMUSG00000097875.2	Gm26704	ENSMUSG00000008090.14	Fgfrl1	-0.868835	-0.1193
ENSMUSG00000008090	ENSMUSG00000099349.7	1700047G03Rik	ENSMUSG00000008090.14	Fgfrl1	0.901459	-0.1133
ENSMUSG00000008090	ENSMUSG00000100005.7	B130024G19Rik	ENSMUSG00000008090.14	Fgfrl1	-0.836286	-0.1401
ENSMUSG00000008090	ENSMUSG00000107949.1	Gm44157	ENSMUSG00000008090.14	Fgfrl1	0.839386	-0.104
ENSMUSG00000008090	ENSMUSG00000110101.1	Gm6249	ENSMUSG00000008090.14	Fgfrl1	-0.908149	-0.1133
ENSMUSG00000028874	ENSMUSG00000078706.4	Gm53	ENSMUSG00000028874.14	Fgr	0.829135	-0.2087
ENSMUSG00000041842	ENSMUSG00000052188.6	Gm14964	ENSMUSG00000041842.15	Fhdc1	0.828148	-0.1572
ENSMUSG00000041842	ENSMUSG00000086665.1	Gm13067	ENSMUSG00000041842.15	Fhdc1	-0.876309	-0.108
ENSMUSG00000068699	ENSMUSG00000086665.1	Gm13067	ENSMUSG00000068699.12	Flnc	0.815496	-0.1134
ENSMUSG00000071984	ENSMUSG00000086665.1	Gm13067	ENSMUSG00000071984.11	Fndc1	0.845929	-0.1263
ENSMUSG00000071984	ENSMUSG00000097440.2	Gm6277	ENSMUSG00000071984.11	Fndc1	0.881458	-0.1335
ENSMUSG00000045326	ENSMUSG00000097451.11	Rian	ENSMUSG00000045326.13	Fndc7	0.901109	-0.1152
ENSMUSG00000001827	ENSMUSG00000029878.6	Dbpht2	ENSMUSG00000001827.12	Folr1	0.897314	-0.1073
ENSMUSG00000001827	ENSMUSG00000038408.14	1700018A04Rik	ENSMUSG00000001827.12	Folr1	0.904469	-0.1067
ENSMUSG00000001827	ENSMUSG00000071753.13	Cdr1os	ENSMUSG00000001827.12	Folr1	0.823866	-0.1035
ENSMUSG00000001827	ENSMUSG00000075025.10	Gm10804	ENSMUSG00000001827.12	Folr1	0.915135	-0.1871
ENSMUSG00000001827	ENSMUSG00000086822.2	5330413P13Rik	ENSMUSG00000001827.12	Folr1	0.902756	-0.1019
ENSMUSG00000001827	ENSMUSG00000090925.2	1810064F22Rik	ENSMUSG00000001827.12	Folr1	0.896664	-0.1131
ENSMUSG00000001827	ENSMUSG00000092131.1	BC050972	ENSMUSG00000001827.12	Folr1	0.907621	-0.1109
ENSMUSG00000001827	ENSMUSG00000097451.11	Rian	ENSMUSG00000001827.12	Folr1	0.81841	-0.1353
ENSMUSG00000001827	ENSMUSG00000097875.2	Gm26704	ENSMUSG00000001827.12	Folr1	0.811867	-0.1542
ENSMUSG00000001827	ENSMUSG00000107191.1	Gm43579	ENSMUSG00000001827.12	Folr1	0.803143	-0.102
ENSMUSG00000001827	ENSMUSG00000110427.1	4933406B17Rik	ENSMUSG00000001827.12	Folr1	0.871996	-0.1033
ENSMUSG00000001827	ENSMUSG00000112964.1	E430024I08Rik	ENSMUSG00000001827.12	Folr1	0.824365	-0.1079
ENSMUSG00000001827	ENSMUSG00000114196.1	Gm47547	ENSMUSG00000001827.12	Folr1	0.911028	-0.1005
ENSMUSG00000001827	ENSMUSG00000114994.1	Gm49097	ENSMUSG00000001827.12	Folr1	0.902727	-0.1044
ENSMUSG00000038415	ENSMUSG00000052188.6	Gm14964	ENSMUSG00000038415.10	Foxq1	0.896069	-0.1154
ENSMUSG00000108841	ENSMUSG00000097451.11	Rian	ENSMUSG00000108841.1	Frmpd2	0.889887	-0.1305
ENSMUSG00000038663	ENSMUSG00000100005.7	B130024G19Rik	ENSMUSG00000038663.7	Fsd2	-0.910947	-0.1169
ENSMUSG00000027344	ENSMUSG00000112117.1	Rmst	ENSMUSG00000027344.14	Fsip1	0.885583	-0.2031
ENSMUSG00000022297	ENSMUSG00000075025.10	Gm10804	ENSMUSG00000022297.15	Fzd6	0.83945	-0.1224
ENSMUSG00000022297	ENSMUSG00000075514.4	Gm13375	ENSMUSG00000022297.15	Fzd6	-0.818826	-0.1045
ENSMUSG00000022297	ENSMUSG00000078706.4	Gm53	ENSMUSG00000022297.15	Fzd6	0.871476	-0.2512
ENSMUSG00000022297	ENSMUSG00000097875.2	Gm26704	ENSMUSG00000022297.15	Fzd6	0.872029	-98.755
ENSMUSG00000022297	ENSMUSG00000112117.1	Rmst	ENSMUSG00000022297.15	Fzd6	0.913957	-0.281
ENSMUSG00000023267	ENSMUSG00000107949.1	Gm44157	ENSMUSG00000023267.10	Gabrr2	0.826325	-0.1221
ENSMUSG00000024064	ENSMUSG00000097451.11	Rian	ENSMUSG00000024064.14	Galnt14	0.832952	-0.1287
ENSMUSG00000046814	ENSMUSG00000092131.1	BC050972	ENSMUSG00000046814.3	Gchfr	0.944933	-0.1211
ENSMUSG00000039131	ENSMUSG00000073535.5	Gm5532	ENSMUSG00000039131.15	Gipc2	0.85875	-0.1023
ENSMUSG00000039131	ENSMUSG00000075025.10	Gm10804	ENSMUSG00000039131.15	Gipc2	0.98265	-0.115
ENSMUSG00000039131	ENSMUSG00000097451.11	Rian	ENSMUSG00000039131.15	Gipc2	0.822514	-0.1042
ENSMUSG00000050953	ENSMUSG00000029878.6	Dbpht2	ENSMUSG00000050953.10	Gja1	0.908745	-0.1229
ENSMUSG00000050953	ENSMUSG00000033731.9	3300002A11Rik	ENSMUSG00000050953.10	Gja1	0.989736	-0.1018
ENSMUSG00000050953	ENSMUSG00000038408.14	1700018A04Rik	ENSMUSG00000050953.10	Gja1	0.965164	-0.1232
ENSMUSG00000050953	ENSMUSG00000071753.13	Cdr1os	ENSMUSG00000050953.10	Gja1	0.866336	-0.1884
ENSMUSG00000050953	ENSMUSG00000073535.5	Gm5532	ENSMUSG00000050953.10	Gja1	0.909517	-0.1209
ENSMUSG00000050953	ENSMUSG00000075025.10	Gm10804	ENSMUSG00000050953.10	Gja1	0.983795	-0.1482
ENSMUSG00000050953	ENSMUSG00000078706.4	Gm53	ENSMUSG00000050953.10	Gja1	0.957842	-0.2757
ENSMUSG00000050953	ENSMUSG00000085733.1	Arhgap27os1	ENSMUSG00000050953.10	Gja1	0.939319	-0.1614
ENSMUSG00000050953	ENSMUSG00000085786.1	Gm15987	ENSMUSG00000050953.10	Gja1	0.979567	-0.1156
ENSMUSG00000050953	ENSMUSG00000086607.7	4930511M06Rik	ENSMUSG00000050953.10	Gja1	0.901266	-0.1344
ENSMUSG00000050953	ENSMUSG00000086822.2	5330413P13Rik	ENSMUSG00000050953.10	Gja1	0.958954	-0.1357
ENSMUSG00000050953	ENSMUSG00000090925.2	1810064F22Rik	ENSMUSG00000050953.10	Gja1	0.9694	-0.1284
ENSMUSG00000050953	ENSMUSG00000092090.2	Gm3294	ENSMUSG00000050953.10	Gja1	0.874673	-0.1482
ENSMUSG00000050953	ENSMUSG00000092131.1	BC050972	ENSMUSG00000050953.10	Gja1	0.937225	-0.1591
ENSMUSG00000050953	ENSMUSG00000097451.11	Rian	ENSMUSG00000050953.10	Gja1	0.888757	-0.2308
ENSMUSG00000050953	ENSMUSG00000097875.2	Gm26704	ENSMUSG00000050953.10	Gja1	0.939674	-0.1096
ENSMUSG00000050953	ENSMUSG00000102559.1	Gm37570	ENSMUSG00000050953.10	Gja1	0.820777	-0.1296
ENSMUSG00000050953	ENSMUSG00000106093.1	Gm42722	ENSMUSG00000050953.10	Gja1	0.843526	-0.1057
ENSMUSG00000050953	ENSMUSG00000106495.1	Gm42755	ENSMUSG00000050953.10	Gja1	0.942922	-0.1212
ENSMUSG00000050953	ENSMUSG00000107191.1	Gm43579	ENSMUSG00000050953.10	Gja1	0.92206	-0.1336
ENSMUSG00000050953	ENSMUSG00000109311.1	AI314278	ENSMUSG00000050953.10	Gja1	0.918341	-0.1227
ENSMUSG00000050953	ENSMUSG00000109644.1	0610005C13Rik	ENSMUSG00000050953.10	Gja1	0.87936	-0.2278
ENSMUSG00000050953	ENSMUSG00000110101.1	Gm6249	ENSMUSG00000050953.10	Gja1	0.910097	-0.1498
ENSMUSG00000050953	ENSMUSG00000110427.1	4933406B17Rik	ENSMUSG00000050953.10	Gja1	0.963319	-0.116
ENSMUSG00000050953	ENSMUSG00000112117.1	Rmst	ENSMUSG00000050953.10	Gja1	0.979105	-0.2658
ENSMUSG00000050953	ENSMUSG00000112964.1	E430024I08Rik	ENSMUSG00000050953.10	Gja1	0.947872	-0.1205
ENSMUSG00000050953	ENSMUSG00000113204.1	Gm46430	ENSMUSG00000050953.10	Gja1	0.827448	-0.1354
ENSMUSG00000050953	ENSMUSG00000114196.1	Gm47547	ENSMUSG00000050953.10	Gja1	0.994701	-0.1422
ENSMUSG00000050953	ENSMUSG00000114994.1	Gm49097	ENSMUSG00000050953.10	Gja1	0.969079	-0.1352
ENSMUSG00000040978	ENSMUSG00000052188.6	Gm14964	ENSMUSG00000040978.4	Gm11992	0.839282	-0.1328
ENSMUSG00000079323	ENSMUSG00000097451.11	Rian	ENSMUSG00000079323.9	Gm20661	0.899015	-0.1046
ENSMUSG00000079323	ENSMUSG00000112117.1	Rmst	ENSMUSG00000079323.9	Gm20661	0.903258	-0.2585
ENSMUSG00000053182	ENSMUSG00000097451.11	Rian	ENSMUSG00000053182.11	Gm609	0.935356	-0.1098
ENSMUSG00000047361	ENSMUSG00000097451.11	Rian	ENSMUSG00000047361.16	Gm973	0.856406	-0.1061
ENSMUSG00000068428	ENSMUSG00000097451.11	Rian	ENSMUSG00000068428.7	Gmnc	0.917217	-0.137
ENSMUSG00000034220	ENSMUSG00000099349.7	1700047G03Rik	ENSMUSG00000034220.7	Gpc1	0.914113	-0.1076
ENSMUSG00000034220	ENSMUSG00000100005.7	B130024G19Rik	ENSMUSG00000034220.7	Gpc1	-0.903925	-0.1069
ENSMUSG00000023019	ENSMUSG00000086665.1	Gm13067	ENSMUSG00000023019.12	Gpd1	0.854511	-0.1103
ENSMUSG00000023019	ENSMUSG00000099349.7	1700047G03Rik	ENSMUSG00000023019.12	Gpd1	0.82745	-0.1034
ENSMUSG00000023019	ENSMUSG00000100005.7	B130024G19Rik	ENSMUSG00000023019.12	Gpd1	-0.897912	-0.1012
ENSMUSG00000021886	ENSMUSG00000078706.4	Gm53	ENSMUSG00000021886.7	Gpr65	0.801467	-0.189
ENSMUSG00000068696	ENSMUSG00000075514.4	Gm13375	ENSMUSG00000068696.6	Gpr88	-0.929056	-0.1348
ENSMUSG00000068696	ENSMUSG00000078314.2	Gm14762	ENSMUSG00000068696.6	Gpr88	0.852264	-0.1009
ENSMUSG00000068696	ENSMUSG00000085733.1	Arhgap27os1	ENSMUSG00000068696.6	Gpr88	0.85298	-0.1327
ENSMUSG00000068696	ENSMUSG00000086370.9	Ftx	ENSMUSG00000068696.6	Gpr88	0.830177	-0.1593
ENSMUSG00000068696	ENSMUSG00000093812.1	Gm5627	ENSMUSG00000068696.6	Gpr88	-0.86257	-0.1454
ENSMUSG00000068696	ENSMUSG00000097430.2	Gm10544	ENSMUSG00000068696.6	Gpr88	-0.815917	-0.1861
ENSMUSG00000068696	ENSMUSG00000100005.7	B130024G19Rik	ENSMUSG00000068696.6	Gpr88	0.808607	-0.1304
ENSMUSG00000068696	ENSMUSG00000102559.1	Gm37570	ENSMUSG00000068696.6	Gpr88	0.824901	-0.1254
ENSMUSG00000068696	ENSMUSG00000110101.1	Gm6249	ENSMUSG00000068696.6	Gpr88	0.901735	-0.1327
ENSMUSG00000022546	ENSMUSG00000034587.8	8430429K09Rik	ENSMUSG00000022546.5	Gpt	-0.835029	-0.1178
ENSMUSG00000004837	ENSMUSG00000099349.7	1700047G03Rik	ENSMUSG00000004837.2	Grap	0.931436	-0.1255
ENSMUSG00000074934	ENSMUSG00000101856.1	1700096K18Rik	ENSMUSG00000074934.3	Grem1	-0.864559	-0.1118
ENSMUSG00000020524	ENSMUSG00000097451.11	Rian	ENSMUSG00000020524.16	Gria1	0.930841	-0.1286
ENSMUSG00000004032	ENSMUSG00000078706.4	Gm53	ENSMUSG00000004032.10	Gstm5	0.842793	-0.1689
ENSMUSG00000004032	ENSMUSG00000109311.1	AI314278	ENSMUSG00000004032.10	Gstm5	0.892891	-0.1215
ENSMUSG00000004032	ENSMUSG00000112117.1	Rmst	ENSMUSG00000004032.10	Gstm5	0.925432	-0.9173
ENSMUSG00000000673	ENSMUSG00000075025.10	Gm10804	ENSMUSG00000000673.9	Haao	0.847501	-0.1323
ENSMUSG00000000673	ENSMUSG00000097451.11	Rian	ENSMUSG00000000673.9	Haao	0.808859	-0.138
ENSMUSG00000000673	ENSMUSG00000107191.1	Gm43579	ENSMUSG00000000673.9	Haao	0.89938	-0.1338
ENSMUSG00000023904	ENSMUSG00000073535.5	Gm5532	ENSMUSG00000023904.10	Hcfc1r1	-0.849062	-0.1473
ENSMUSG00000023904	ENSMUSG00000078706.4	Gm53	ENSMUSG00000023904.10	Hcfc1r1	-0.813145	-0.161
ENSMUSG00000023904	ENSMUSG00000086665.1	Gm13067	ENSMUSG00000023904.10	Hcfc1r1	0.836173	-0.1034
ENSMUSG00000023904	ENSMUSG00000109644.1	0610005C13Rik	ENSMUSG00000023904.10	Hcfc1r1	-0.814349	-0.1015
ENSMUSG00000023904	ENSMUSG00000112117.1	Rmst	ENSMUSG00000023904.10	Hcfc1r1	-0.826998	-0.168
ENSMUSG00000029102	ENSMUSG00000052188.6	Gm14964	ENSMUSG00000029102.9	Hgfac	0.9054	-0.1511
ENSMUSG00000039959	ENSMUSG00000100910.1	Gm29128	ENSMUSG00000039959.13	Hip1	0.841567	-0.1072
ENSMUSG00000029556	ENSMUSG00000097451.11	Rian	ENSMUSG00000029556.12	Hnf1a	0.887	-0.1454
ENSMUSG00000029556	ENSMUSG00000112117.1	Rmst	ENSMUSG00000029556.12	Hnf1a	0.967523	-0.3746
ENSMUSG00000017950	ENSMUSG00000038408.14	1700018A04Rik	ENSMUSG00000017950.16	Hnf4a	0.971664	-0.1061
ENSMUSG00000017950	ENSMUSG00000073535.5	Gm5532	ENSMUSG00000017950.16	Hnf4a	0.91966	-0.1077
ENSMUSG00000017950	ENSMUSG00000075025.10	Gm10804	ENSMUSG00000017950.16	Hnf4a	0.987699	-0.123
ENSMUSG00000017950	ENSMUSG00000085733.1	Arhgap27os1	ENSMUSG00000017950.16	Hnf4a	0.93489	-0.1143
ENSMUSG00000017950	ENSMUSG00000092131.1	BC050972	ENSMUSG00000017950.16	Hnf4a	0.939638	-0.1071
ENSMUSG00000017950	ENSMUSG00000097451.11	Rian	ENSMUSG00000017950.16	Hnf4a	0.888977	-0.1529
ENSMUSG00000017950	ENSMUSG00000107191.1	Gm43579	ENSMUSG00000017950.16	Hnf4a	0.937861	-0.1148
ENSMUSG00000020875	ENSMUSG00000075025.10	Gm10804	ENSMUSG00000020875.9	Hoxb9	0.977003	-0.1292
ENSMUSG00000020875	ENSMUSG00000097451.11	Rian	ENSMUSG00000020875.9	Hoxb9	0.837216	-0.1138
ENSMUSG00000029445	ENSMUSG00000086370.9	Ftx	ENSMUSG00000029445.13	Hpd	-0.823262	-0.1057
ENSMUSG00000001249	ENSMUSG00000075025.10	Gm10804	ENSMUSG00000001249.14	Hpn	0.984464	-0.1261
ENSMUSG00000001249	ENSMUSG00000078706.4	Gm53	ENSMUSG00000001249.14	Hpn	0.922465	-0.2345
ENSMUSG00000001249	ENSMUSG00000085733.1	Arhgap27os1	ENSMUSG00000001249.14	Hpn	0.852848	-0.1094
ENSMUSG00000001249	ENSMUSG00000086607.7	4930511M06Rik	ENSMUSG00000001249.14	Hpn	0.923418	-0.1033
ENSMUSG00000001249	ENSMUSG00000086822.2	5330413P13Rik	ENSMUSG00000001249.14	Hpn	0.954293	-0.1966
ENSMUSG00000001249	ENSMUSG00000092131.1	BC050972	ENSMUSG00000001249.14	Hpn	0.965489	-0.1218
ENSMUSG00000001249	ENSMUSG00000097451.11	Rian	ENSMUSG00000001249.14	Hpn	0.815752	-0.1585
ENSMUSG00000029096	ENSMUSG00000038408.14	1700018A04Rik	ENSMUSG00000029096.15	Htra3	-0.911141	-0.11
ENSMUSG00000029096	ENSMUSG00000073535.5	Gm5532	ENSMUSG00000029096.15	Htra3	-0.855006	-0.1145
ENSMUSG00000029096	ENSMUSG00000075025.10	Gm10804	ENSMUSG00000029096.15	Htra3	-0.883601	-0.1892
ENSMUSG00000029096	ENSMUSG00000075514.4	Gm13375	ENSMUSG00000029096.15	Htra3	0.871503	-0.1106
ENSMUSG00000029096	ENSMUSG00000078706.4	Gm53	ENSMUSG00000029096.15	Htra3	-0.826225	-0.3447
ENSMUSG00000029096	ENSMUSG00000085733.1	Arhgap27os1	ENSMUSG00000029096.15	Htra3	-0.850365	-0.1026
ENSMUSG00000029096	ENSMUSG00000086665.1	Gm13067	ENSMUSG00000029096.15	Htra3	0.807247	-0.1322
ENSMUSG00000029096	ENSMUSG00000092131.1	BC050972	ENSMUSG00000029096.15	Htra3	-0.856856	-0.1137
ENSMUSG00000029096	ENSMUSG00000112117.1	Rmst	ENSMUSG00000029096.15	Htra3	-0.860318	-0.4411
ENSMUSG00000053414	ENSMUSG00000033731.9	3300002A11Rik	ENSMUSG00000053414.8	Hunk	0.957258	-0.1025
ENSMUSG00000053414	ENSMUSG00000075025.10	Gm10804	ENSMUSG00000053414.8	Hunk	0.956232	-0.1343
ENSMUSG00000053414	ENSMUSG00000078706.4	Gm53	ENSMUSG00000053414.8	Hunk	0.955934	-0.338
ENSMUSG00000053414	ENSMUSG00000085733.1	Arhgap27os1	ENSMUSG00000053414.8	Hunk	0.935978	-0.1065
ENSMUSG00000053414	ENSMUSG00000097451.11	Rian	ENSMUSG00000053414.8	Hunk	0.900671	-0.1392
ENSMUSG00000053414	ENSMUSG00000109644.1	0610005C13Rik	ENSMUSG00000053414.8	Hunk	0.858023	-0.1716
ENSMUSG00000021379	ENSMUSG00000034587.8	8430429K09Rik	ENSMUSG00000021379.2	Id4	0.823157	-0.1112
ENSMUSG00000028576	ENSMUSG00000078706.4	Gm53	ENSMUSG00000028576.12	Ift74	0.800855	-0.143
ENSMUSG00000046070	ENSMUSG00000100005.7	B130024G19Rik	ENSMUSG00000046070.9	Igfals	-0.826504	-0.1049
ENSMUSG00000020429	ENSMUSG00000097451.11	Rian	ENSMUSG00000020429.7	Igfbp1	0.813915	-0.1143
ENSMUSG00000051985	ENSMUSG00000097451.11	Rian	ENSMUSG00000051985.12	Igfn1	0.925463	-0.1254
ENSMUSG00000022790	ENSMUSG00000097451.11	Rian	ENSMUSG00000022790.14	Igsf11	0.860313	-0.1154
ENSMUSG00000006538	ENSMUSG00000075025.10	Gm10804	ENSMUSG00000006538.12	Ihh	0.947288	-0.1428
ENSMUSG00000006538	ENSMUSG00000085733.1	Arhgap27os1	ENSMUSG00000006538.12	Ihh	0.855626	-0.1002
ENSMUSG00000006538	ENSMUSG00000097451.11	Rian	ENSMUSG00000006538.12	Ihh	0.819916	-0.1099
ENSMUSG00000030281	ENSMUSG00000033731.9	3300002A11Rik	ENSMUSG00000030281.16	Il17rc	-0.852798	-0.1546
ENSMUSG00000030281	ENSMUSG00000038408.14	1700018A04Rik	ENSMUSG00000030281.16	Il17rc	-0.807708	-0.133
ENSMUSG00000030281	ENSMUSG00000071753.13	Cdr1os	ENSMUSG00000030281.16	Il17rc	-0.872695	-0.1446
ENSMUSG00000030281	ENSMUSG00000075025.10	Gm10804	ENSMUSG00000030281.16	Il17rc	-0.838962	-0.1309
ENSMUSG00000030281	ENSMUSG00000075514.4	Gm13375	ENSMUSG00000030281.16	Il17rc	0.808595	-0.1404
ENSMUSG00000030281	ENSMUSG00000078706.4	Gm53	ENSMUSG00000030281.16	Il17rc	-0.866638	-0.3677
ENSMUSG00000030281	ENSMUSG00000085733.1	Arhgap27os1	ENSMUSG00000030281.16	Il17rc	-0.953758	-0.1456
ENSMUSG00000030281	ENSMUSG00000085786.1	Gm15987	ENSMUSG00000030281.16	Il17rc	-0.870988	-0.1206
ENSMUSG00000030281	ENSMUSG00000086370.9	Ftx	ENSMUSG00000030281.16	Il17rc	-0.831229	-0.1269
ENSMUSG00000030281	ENSMUSG00000086665.1	Gm13067	ENSMUSG00000030281.16	Il17rc	0.844564	-0.1124
ENSMUSG00000030281	ENSMUSG00000090925.2	1810064F22Rik	ENSMUSG00000030281.16	Il17rc	-0.881148	-0.1571
ENSMUSG00000030281	ENSMUSG00000092090.2	Gm3294	ENSMUSG00000030281.16	Il17rc	-0.819432	-0.1241
ENSMUSG00000030281	ENSMUSG00000097440.2	Gm6277	ENSMUSG00000030281.16	Il17rc	0.820036	-0.1476
ENSMUSG00000030281	ENSMUSG00000097451.11	Rian	ENSMUSG00000030281.16	Il17rc	-0.822231	-0.1555
ENSMUSG00000030281	ENSMUSG00000097875.2	Gm26704	ENSMUSG00000030281.16	Il17rc	-0.906921	-0.144
ENSMUSG00000030281	ENSMUSG00000099757.1	BE692007	ENSMUSG00000030281.16	Il17rc	-0.899515	-0.1183
ENSMUSG00000030281	ENSMUSG00000102420.1	Gm37464	ENSMUSG00000030281.16	Il17rc	-0.876516	-0.1183
ENSMUSG00000030281	ENSMUSG00000102559.1	Gm37570	ENSMUSG00000030281.16	Il17rc	-0.810297	-0.1151
ENSMUSG00000030281	ENSMUSG00000106093.1	Gm42722	ENSMUSG00000030281.16	Il17rc	-0.876637	-0.1004
ENSMUSG00000030281	ENSMUSG00000107191.1	Gm43579	ENSMUSG00000030281.16	Il17rc	-0.80851	-0.1455
ENSMUSG00000030281	ENSMUSG00000109311.1	AI314278	ENSMUSG00000030281.16	Il17rc	-0.892618	-0.1178
ENSMUSG00000030281	ENSMUSG00000109644.1	0610005C13Rik	ENSMUSG00000030281.16	Il17rc	-0.824867	-0.1613
ENSMUSG00000030281	ENSMUSG00000110101.1	Gm6249	ENSMUSG00000030281.16	Il17rc	-0.891159	-0.1261
ENSMUSG00000030281	ENSMUSG00000110427.1	4933406B17Rik	ENSMUSG00000030281.16	Il17rc	-0.854761	-0.1161
ENSMUSG00000030281	ENSMUSG00000111340.1	Gm47171	ENSMUSG00000030281.16	Il17rc	-0.816371	-0.1681
ENSMUSG00000030281	ENSMUSG00000112117.1	Rmst	ENSMUSG00000030281.16	Il17rc	-0.895185	-0.7107
ENSMUSG00000030281	ENSMUSG00000114196.1	Gm47547	ENSMUSG00000030281.16	Il17rc	-0.873531	-0.1109
ENSMUSG00000030281	ENSMUSG00000114994.1	Gm49097	ENSMUSG00000030281.16	Il17rc	-0.886667	-0.1157
ENSMUSG00000030281	ENSMUSG00000115975.1	Gm49526	ENSMUSG00000030281.16	Il17rc	-0.814562	-0.1631
ENSMUSG00000044244	ENSMUSG00000075025.10	Gm10804	ENSMUSG00000044244.18	Il20rb	0.815568	-0.1113
ENSMUSG00000044244	ENSMUSG00000078706.4	Gm53	ENSMUSG00000044244.18	Il20rb	0.8638	-0.258
ENSMUSG00000044244	ENSMUSG00000109644.1	0610005C13Rik	ENSMUSG00000044244.18	Il20rb	0.813384	-0.1191
ENSMUSG00000041324	ENSMUSG00000075025.10	Gm10804	ENSMUSG00000041324.14	Inhba	0.939294	-0.1061
ENSMUSG00000041324	ENSMUSG00000097451.11	Rian	ENSMUSG00000041324.14	Inhba	0.811985	-0.118
ENSMUSG00000041324	ENSMUSG00000109644.1	0610005C13Rik	ENSMUSG00000041324.14	Inhba	0.80673	-0.1201
ENSMUSG00000041324	ENSMUSG00000112964.1	E430024I08Rik	ENSMUSG00000041324.14	Inhba	0.857167	-0.1012
ENSMUSG00000029601	ENSMUSG00000097451.11	Rian	ENSMUSG00000029601.13	Iqcd	0.924573	-0.1065
ENSMUSG00000035578	ENSMUSG00000086607.7	4930511M06Rik	ENSMUSG00000035578.16	Iqcg	0.936541	-0.117
ENSMUSG00000060477	ENSMUSG00000034587.8	8430429K09Rik	ENSMUSG00000060477.14	Irak2	-0.887754	-0.1249
ENSMUSG00000060477	ENSMUSG00000099349.7	1700047G03Rik	ENSMUSG00000060477.14	Irak2	0.874986	-0.1019
ENSMUSG00000021356	ENSMUSG00000101856.1	1700096K18Rik	ENSMUSG00000021356.10	Irf4	-0.800828	-0.1116
ENSMUSG00000047182	ENSMUSG00000034587.8	8430429K09Rik	ENSMUSG00000047182.6	Irs3	-0.809177	-0.1011
ENSMUSG00000051243	ENSMUSG00000086665.1	Gm13067	ENSMUSG00000051243.14	Islr2	0.837758	-0.1314
ENSMUSG00000051243	ENSMUSG00000097440.2	Gm6277	ENSMUSG00000051243.14	Islr2	0.903973	-0.1085
ENSMUSG00000032243	ENSMUSG00000086665.1	Gm13067	ENSMUSG00000032243.8	Itga11	0.899397	-0.1107
ENSMUSG00000032023	ENSMUSG00000112117.1	Rmst	ENSMUSG00000032023.7	Jhy	0.92698	-0.2506
ENSMUSG00000090122	ENSMUSG00000099349.7	1700047G03Rik	ENSMUSG00000090122.3	Kcne1l	0.910164	-0.1066
ENSMUSG00000079056	ENSMUSG00000075514.4	Gm13375	ENSMUSG00000079056.12	Kcnip3	-0.862239	-0.1327
ENSMUSG00000079056	ENSMUSG00000100005.7	B130024G19Rik	ENSMUSG00000079056.12	Kcnip3	0.810836	-0.2122
ENSMUSG00000058743	ENSMUSG00000075514.4	Gm13375	ENSMUSG00000058743.6	Kcnj14	0.811546	-0.1257
ENSMUSG00000026494	ENSMUSG00000075025.10	Gm10804	ENSMUSG00000026494.12	Kif26b	0.93922	-0.113
ENSMUSG00000060176	ENSMUSG00000038408.14	1700018A04Rik	ENSMUSG00000060176.4	Kif27	0.931056	-0.1058
ENSMUSG00000060176	ENSMUSG00000075025.10	Gm10804	ENSMUSG00000060176.4	Kif27	0.946122	-0.1235
ENSMUSG00000060176	ENSMUSG00000092131.1	BC050972	ENSMUSG00000060176.4	Kif27	0.899269	-0.1048
ENSMUSG00000060176	ENSMUSG00000097451.11	Rian	ENSMUSG00000060176.4	Kif27	0.811239	-0.1347
ENSMUSG00000060176	ENSMUSG00000112964.1	E430024I08Rik	ENSMUSG00000060176.4	Kif27	0.925669	-0.1215
ENSMUSG00000032489	ENSMUSG00000078706.4	Gm53	ENSMUSG00000032489.17	Kif9	0.848585	-0.1596
ENSMUSG00000058488	ENSMUSG00000097451.11	Rian	ENSMUSG00000058488.7	Kl	0.932474	-0.1171
ENSMUSG00000066129	ENSMUSG00000097451.11	Rian	ENSMUSG00000066129.15	Kndc1	0.905202	-0.1172
ENSMUSG00000022875	ENSMUSG00000078706.4	Gm53	ENSMUSG00000022875.18	Kng1	-0.80941	-0.1567
ENSMUSG00000047344	ENSMUSG00000097451.11	Rian	ENSMUSG00000047344.9	Lancl3	0.877133	-0.1098
ENSMUSG00000032258	ENSMUSG00000075025.10	Gm10804	ENSMUSG00000032258.15	Lca5	0.907743	-0.1217
ENSMUSG00000032258	ENSMUSG00000078706.4	Gm53	ENSMUSG00000032258.15	Lca5	0.892145	-0.3198
ENSMUSG00000032258	ENSMUSG00000086370.9	Ftx	ENSMUSG00000032258.15	Lca5	0.839935	-0.1248
ENSMUSG00000032258	ENSMUSG00000092131.1	BC050972	ENSMUSG00000032258.15	Lca5	0.843806	-0.3522
ENSMUSG00000032258	ENSMUSG00000097451.11	Rian	ENSMUSG00000032258.15	Lca5	0.89976	-0.1049
ENSMUSG00000032258	ENSMUSG00000109644.1	0610005C13Rik	ENSMUSG00000032258.15	Lca5	0.877602	-0.1006
ENSMUSG00000045275	ENSMUSG00000075025.10	Gm10804	ENSMUSG00000045275.16	Lca5l	0.960808	-0.1469
ENSMUSG00000045275	ENSMUSG00000097451.11	Rian	ENSMUSG00000045275.16	Lca5l	0.876027	-0.136
ENSMUSG00000026822	ENSMUSG00000078706.4	Gm53	ENSMUSG00000026822.14	Lcn2	0.917558	-0.2093
ENSMUSG00000026822	ENSMUSG00000112117.1	Rmst	ENSMUSG00000026822.14	Lcn2	0.967837	-0.1891
ENSMUSG00000032401	ENSMUSG00000034587.8	8430429K09Rik	ENSMUSG00000032401.15	Lctl	-0.833886	-0.1068
ENSMUSG00000031290	ENSMUSG00000038408.14	1700018A04Rik	ENSMUSG00000031290.14	Lrch2	0.808899	-0.101
ENSMUSG00000031290	ENSMUSG00000075025.10	Gm10804	ENSMUSG00000031290.14	Lrch2	0.823145	-0.1622
ENSMUSG00000090291	ENSMUSG00000052188.6	Gm14964	ENSMUSG00000090291.3	Lrrc10b	0.804841	-0.1917
ENSMUSG00000090291	ENSMUSG00000097451.11	Rian	ENSMUSG00000090291.3	Lrrc10b	0.981745	-0.114
ENSMUSG00000030125	ENSMUSG00000052188.6	Gm14964	ENSMUSG00000030125.11	Lrrc23	0.841811	-0.1032
ENSMUSG00000030125	ENSMUSG00000085733.1	Arhgap27os1	ENSMUSG00000030125.11	Lrrc23	0.82038	-0.1123
ENSMUSG00000030125	ENSMUSG00000097451.11	Rian	ENSMUSG00000030125.11	Lrrc23	0.858497	-0.1148
ENSMUSG00000030125	ENSMUSG00000112964.1	E430024I08Rik	ENSMUSG00000030125.11	Lrrc23	0.880053	-0.1267
ENSMUSG00000027702	ENSMUSG00000052188.6	Gm14964	ENSMUSG00000027702.7	Lrrc34	0.878834	-0.1222
ENSMUSG00000054320	ENSMUSG00000075025.10	Gm10804	ENSMUSG00000054320.16	Lrrc36	0.830471	-0.104
ENSMUSG00000054320	ENSMUSG00000097451.11	Rian	ENSMUSG00000054320.16	Lrrc36	0.957937	-0.1026
ENSMUSG00000023084	ENSMUSG00000075025.10	Gm10804	ENSMUSG00000023084.11	Lrrc71	0.895567	-0.1106
ENSMUSG00000023084	ENSMUSG00000097451.11	Rian	ENSMUSG00000023084.11	Lrrc71	0.955407	-0.1101
ENSMUSG00000022759	ENSMUSG00000075025.10	Gm10804	ENSMUSG00000022759.15	Lrrc74b	0.981568	-0.1003
ENSMUSG00000022759	ENSMUSG00000086607.7	4930511M06Rik	ENSMUSG00000022759.15	Lrrc74b	0.896077	-0.1035
ENSMUSG00000022759	ENSMUSG00000097451.11	Rian	ENSMUSG00000022759.15	Lrrc74b	0.87722	-0.1429
ENSMUSG00000046807	ENSMUSG00000038408.14	1700018A04Rik	ENSMUSG00000046807.10	Lrrc75b	0.908618	-0.1113
ENSMUSG00000046807	ENSMUSG00000075025.10	Gm10804	ENSMUSG00000046807.10	Lrrc75b	0.927245	-0.128
ENSMUSG00000046807	ENSMUSG00000097875.2	Gm26704	ENSMUSG00000046807.10	Lrrc75b	0.917868	-0.1556
ENSMUSG00000046807	ENSMUSG00000112964.1	E430024I08Rik	ENSMUSG00000046807.10	Lrrc75b	0.853037	-0.1038
ENSMUSG00000019892	ENSMUSG00000112964.1	E430024I08Rik	ENSMUSG00000019892.13	Lrriq1	0.961254	-0.1293
ENSMUSG00000022577	ENSMUSG00000075025.10	Gm10804	ENSMUSG00000022577.17	Ly6h	0.942558	-0.1123
ENSMUSG00000022577	ENSMUSG00000097451.11	Rian	ENSMUSG00000022577.17	Ly6h	0.83416	-0.1257
ENSMUSG00000022577	ENSMUSG00000107191.1	Gm43579	ENSMUSG00000022577.17	Ly6h	0.87697	-0.1143
ENSMUSG00000022577	ENSMUSG00000109284.1	B230311B06Rik	ENSMUSG00000022577.17	Ly6h	-0.824682	-0.1009
ENSMUSG00000022577	ENSMUSG00000113204.1	Gm46430	ENSMUSG00000022577.17	Ly6h	0.926161	-0.1161
ENSMUSG00000034159	ENSMUSG00000097451.11	Rian	ENSMUSG00000034159.12	Mab21l4	0.836587	-0.1129
ENSMUSG00000034159	ENSMUSG00000112117.1	Rmst	ENSMUSG00000034159.12	Mab21l4	0.948807	-0.272
ENSMUSG00000021363	ENSMUSG00000097451.11	Rian	ENSMUSG00000021363.14	Mak	0.817621	-0.1122
ENSMUSG00000027602	ENSMUSG00000086665.1	Gm13067	ENSMUSG00000027602.9	Map1lc3a	0.898196	-0.1222
ENSMUSG00000027602	ENSMUSG00000097440.2	Gm6277	ENSMUSG00000027602.9	Map1lc3a	0.940159	-0.1157
ENSMUSG00000051590	ENSMUSG00000100005.7	B130024G19Rik	ENSMUSG00000051590.10	Map3k19	0.932842	-0.1442
ENSMUSG00000063704	ENSMUSG00000097451.11	Rian	ENSMUSG00000063704.13	Mapk15	0.922154	-0.1381
ENSMUSG00000026390	ENSMUSG00000038408.14	1700018A04Rik	ENSMUSG00000026390.7	Marco	0.838926	-0.1054
ENSMUSG00000026390	ENSMUSG00000071753.13	Cdr1os	ENSMUSG00000026390.7	Marco	0.96966	-0.1164
ENSMUSG00000026390	ENSMUSG00000075025.10	Gm10804	ENSMUSG00000026390.7	Marco	0.85902	-0.1155
ENSMUSG00000026390	ENSMUSG00000106093.1	Gm42722	ENSMUSG00000026390.7	Marco	0.920472	-0.1265
ENSMUSG00000036853	ENSMUSG00000097451.11	Rian	ENSMUSG00000036853.5	Mcoln3	0.859645	-0.1077
ENSMUSG00000025963	ENSMUSG00000112117.1	Rmst	ENSMUSG00000025963.5	Mdh1b	0.963308	-0.2035
ENSMUSG00000027239	ENSMUSG00000075025.10	Gm10804	ENSMUSG00000027239.14	Mdk	0.918991	-0.1024
ENSMUSG00000027239	ENSMUSG00000092131.1	BC050972	ENSMUSG00000027239.14	Mdk	0.88336	-0.1008
ENSMUSG00000027239	ENSMUSG00000097451.11	Rian	ENSMUSG00000027239.14	Mdk	0.850694	-0.1395
ENSMUSG00000036466	ENSMUSG00000112117.1	Rmst	ENSMUSG00000036466.17	Megf11	0.837312	-0.249
ENSMUSG00000038522	ENSMUSG00000075025.10	Gm10804	ENSMUSG00000038522.7	Mfsd4b1	0.803475	-0.1155
ENSMUSG00000038522	ENSMUSG00000109644.1	0610005C13Rik	ENSMUSG00000038522.7	Mfsd4b1	0.838445	-0.1072
ENSMUSG00000035852	ENSMUSG00000092131.1	BC050972	ENSMUSG00000035852.11	Misp	0.955791	-0.1165
ENSMUSG00000039533	ENSMUSG00000075025.10	Gm10804	ENSMUSG00000039533.8	Mmd2	0.975478	-0.1148
ENSMUSG00000054641	ENSMUSG00000099349.7	1700047G03Rik	ENSMUSG00000054641.10	Mmrn1	-0.830091	-0.1397
ENSMUSG00000029477	ENSMUSG00000052188.6	Gm14964	ENSMUSG00000029477.14	Morn3	0.939776	-0.1093
ENSMUSG00000029477	ENSMUSG00000085786.1	Gm15987	ENSMUSG00000029477.14	Morn3	0.818136	-0.1543
ENSMUSG00000029477	ENSMUSG00000097451.11	Rian	ENSMUSG00000029477.14	Morn3	0.848658	-0.1268
ENSMUSG00000026894	ENSMUSG00000112117.1	Rmst	ENSMUSG00000026894.4	Morn5	0.921703	-0.3805
ENSMUSG00000050276	ENSMUSG00000086665.1	Gm13067	ENSMUSG00000050276.7	Mrgprg	0.83371	-0.1013
ENSMUSG00000050276	ENSMUSG00000097440.2	Gm6277	ENSMUSG00000050276.7	Mrgprg	0.855418	-0.1106
ENSMUSG00000056290	ENSMUSG00000075025.10	Gm10804	ENSMUSG00000056290.16	Ms4a4b	0.87729	-0.109
ENSMUSG00000024675	ENSMUSG00000112964.1	E430024I08Rik	ENSMUSG00000024675.19	Ms4a4c	0.904686	-0.1123
ENSMUSG00000066154	ENSMUSG00000113204.1	Gm46430	ENSMUSG00000066154.11	Mup3	-0.831467	-0.14
ENSMUSG00000073842	ENSMUSG00000086665.1	Gm13067	ENSMUSG00000073842.10	Mup7	0.80078	-0.1019
ENSMUSG00000073842	ENSMUSG00000109556.1	Gm38843	ENSMUSG00000073842.10	Mup7	0.907918	-0.111
ENSMUSG00000019982	ENSMUSG00000075025.10	Gm10804	ENSMUSG00000019982.15	Myb	0.907885	-0.1036
ENSMUSG00000039110	ENSMUSG00000075025.10	Gm10804	ENSMUSG00000039110.15	Mycbpap	0.958433	-0.1297
ENSMUSG00000039110	ENSMUSG00000097451.11	Rian	ENSMUSG00000039110.15	Mycbpap	0.875224	-0.1062
ENSMUSG00000033196	ENSMUSG00000086665.1	Gm13067	ENSMUSG00000033196.17	Myh2	0.815194	-0.1116
ENSMUSG00000061086	ENSMUSG00000034587.8	8430429K09Rik	ENSMUSG00000061086.12	Myl4	-0.885518	-0.1043
ENSMUSG00000020542	ENSMUSG00000099349.7	1700047G03Rik	ENSMUSG00000020542.18	Myocd	-0.891537	-0.1182
ENSMUSG00000002204	ENSMUSG00000075025.10	Gm10804	ENSMUSG00000002204.9	Napsa	0.801978	-0.1347
ENSMUSG00000002204	ENSMUSG00000085786.1	Gm15987	ENSMUSG00000002204.9	Napsa	0.850238	-0.1197
ENSMUSG00000002204	ENSMUSG00000092090.2	Gm3294	ENSMUSG00000002204.9	Napsa	0.9237	-0.1098
ENSMUSG00000002204	ENSMUSG00000097451.11	Rian	ENSMUSG00000002204.9	Napsa	0.874687	-0.125
ENSMUSG00000051359	ENSMUSG00000033731.9	3300002A11Rik	ENSMUSG00000051359.15	Ncald	0.967265	-0.1049
ENSMUSG00000051359	ENSMUSG00000078706.4	Gm53	ENSMUSG00000051359.15	Ncald	0.84285	-0.2472
ENSMUSG00000004558	ENSMUSG00000075514.4	Gm13375	ENSMUSG00000004558.15	Ndrg2	0.948867	-0.102
ENSMUSG00000004558	ENSMUSG00000078706.4	Gm53	ENSMUSG00000004558.15	Ndrg2	-0.865387	-0.2279
ENSMUSG00000004558	ENSMUSG00000112117.1	Rmst	ENSMUSG00000004558.15	Ndrg2	-0.839415	-1.0067
ENSMUSG00000042567	ENSMUSG00000097451.11	Rian	ENSMUSG00000042567.20	Nek10	0.806515	-0.1002
ENSMUSG00000037738	ENSMUSG00000092131.1	BC050972	ENSMUSG00000037738.11	Nek5	0.872776	-0.1029
ENSMUSG00000046449	ENSMUSG00000075025.10	Gm10804	ENSMUSG00000046449.15	Nexmif	0.802408	-0.1243
ENSMUSG00000026259	ENSMUSG00000075025.10	Gm10804	ENSMUSG00000026259.14	Ngef	0.930126	-0.1456
ENSMUSG00000026259	ENSMUSG00000097451.11	Rian	ENSMUSG00000026259.14	Ngef	0.870538	-0.1406
ENSMUSG00000090113	ENSMUSG00000097451.11	Rian	ENSMUSG00000090113.7	Nhlrc4	0.843584	-0.1534
ENSMUSG00000090113	ENSMUSG00000112117.1	Rmst	ENSMUSG00000090113.7	Nhlrc4	0.993473	-0.2143
ENSMUSG00000078532	ENSMUSG00000097440.2	Gm6277	ENSMUSG00000078532.9	Nkain1	0.910194	-0.1116
ENSMUSG00000078532	ENSMUSG00000099137.1	Gm10603	ENSMUSG00000078532.9	Nkain1	0.889542	-0.1053
ENSMUSG00000078532	ENSMUSG00000100005.7	B130024G19Rik	ENSMUSG00000078532.9	Nkain1	-0.918583	-0.1248
ENSMUSG00000038745	ENSMUSG00000097451.11	Rian	ENSMUSG00000038745.15	Nlrp6	0.91433	-0.1012
ENSMUSG00000067786	ENSMUSG00000034587.8	8430429K09Rik	ENSMUSG00000067786.16	Nnat	-0.860218	-0.1184
ENSMUSG00000042988	ENSMUSG00000052188.6	Gm14964	ENSMUSG00000042988.10	Notum	0.840735	-0.1592
ENSMUSG00000042988	ENSMUSG00000097451.11	Rian	ENSMUSG00000042988.10	Notum	0.911817	-0.1616
ENSMUSG00000042988	ENSMUSG00000112964.1	E430024I08Rik	ENSMUSG00000042988.10	Notum	0.921371	-0.1373
ENSMUSG00000032420	ENSMUSG00000075025.10	Gm10804	ENSMUSG00000032420.8	Nt5e	0.813329	-0.12
ENSMUSG00000032420	ENSMUSG00000092131.1	BC050972	ENSMUSG00000032420.8	Nt5e	0.853606	-0.1146
ENSMUSG00000032420	ENSMUSG00000112117.1	Rmst	ENSMUSG00000032420.8	Nt5e	0.841541	-0.1731
ENSMUSG00000047394	ENSMUSG00000097451.11	Rian	ENSMUSG00000047394.9	Odf3b	0.914316	-0.1541
ENSMUSG00000047394	ENSMUSG00000110101.1	Gm6249	ENSMUSG00000047394.9	Odf3b	0.889003	-0.1167
ENSMUSG00000047394	ENSMUSG00000112964.1	E430024I08Rik	ENSMUSG00000047394.9	Odf3b	0.923289	-0.1056
ENSMUSG00000032278	ENSMUSG00000097451.11	Rian	ENSMUSG00000032278.11	Paqr5	0.890492	-0.1045
ENSMUSG00000014030	ENSMUSG00000085733.1	Arhgap27os1	ENSMUSG00000014030.15	Pax5	0.854569	-0.1087
ENSMUSG00000014030	ENSMUSG00000086851.1	A430108G06Rik	ENSMUSG00000014030.15	Pax5	0.827383	-0.1007
ENSMUSG00000014030	ENSMUSG00000092090.2	Gm3294	ENSMUSG00000014030.15	Pax5	0.87701	-0.105
ENSMUSG00000014030	ENSMUSG00000097451.11	Rian	ENSMUSG00000014030.15	Pax5	0.905876	-0.1262
ENSMUSG00000014030	ENSMUSG00000107191.1	Gm43579	ENSMUSG00000014030.15	Pax5	0.831477	-0.1145
ENSMUSG00000038370	ENSMUSG00000097451.11	Rian	ENSMUSG00000038370.6	Pcp4l1	0.829589	-0.1578
ENSMUSG00000031842	ENSMUSG00000086370.9	Ftx	ENSMUSG00000031842.15	Pde4c	0.852109	-0.1011
ENSMUSG00000031842	ENSMUSG00000097451.11	Rian	ENSMUSG00000031842.15	Pde4c	0.852373	-0.1292
ENSMUSG00000031842	ENSMUSG00000099757.1	BE692007	ENSMUSG00000031842.15	Pde4c	0.930997	-0.1057
ENSMUSG00000031842	ENSMUSG00000109644.1	0610005C13Rik	ENSMUSG00000031842.15	Pde4c	0.820224	-0.1452
ENSMUSG00000032105	ENSMUSG00000097451.11	Rian	ENSMUSG00000032105.5	Pdzd3	0.907973	-0.103
ENSMUSG00000078486	ENSMUSG00000086665.1	Gm13067	ENSMUSG00000078486.3	Perm1	0.870635	-0.1083
ENSMUSG00000020639	ENSMUSG00000052188.6	Gm14964	ENSMUSG00000020639.14	Pfn4	0.813792	-0.1436
ENSMUSG00000031870	ENSMUSG00000112117.1	Rmst	ENSMUSG00000031870.16	Pgr	0.812069	-0.497
ENSMUSG00000025626	ENSMUSG00000078706.4	Gm53	ENSMUSG00000025626.16	Phf6	0.932753	-0.195
ENSMUSG00000025626	ENSMUSG00000112117.1	Rmst	ENSMUSG00000025626.16	Phf6	0.967753	-0.2119
ENSMUSG00000025537	ENSMUSG00000086665.1	Gm13067	ENSMUSG00000025537.12	Phkg1	0.816308	-0.1204
ENSMUSG00000041801	ENSMUSG00000075514.4	Gm13375	ENSMUSG00000041801.5	Phlda3	0.891435	-0.1043
ENSMUSG00000041801	ENSMUSG00000097440.2	Gm6277	ENSMUSG00000041801.5	Phlda3	0.896829	-0.1065
ENSMUSG00000041801	ENSMUSG00000099349.7	1700047G03Rik	ENSMUSG00000041801.5	Phlda3	0.853397	-0.1066
ENSMUSG00000067780	ENSMUSG00000078706.4	Gm53	ENSMUSG00000067780.3	Pi15	0.879758	-0.1955
ENSMUSG00000067780	ENSMUSG00000112117.1	Rmst	ENSMUSG00000067780.3	Pi15	0.818788	-0.2291
ENSMUSG00000010136	ENSMUSG00000112964.1	E430024I08Rik	ENSMUSG00000010136.14	Pifo	0.961888	-0.1072
ENSMUSG00000049148	ENSMUSG00000075025.10	Gm10804	ENSMUSG00000049148.8	Plcxd3	0.80463	-0.1045
ENSMUSG00000060716	ENSMUSG00000075025.10	Gm10804	ENSMUSG00000060716.7	Plekhh1	0.899941	-0.1394
ENSMUSG00000060716	ENSMUSG00000078706.4	Gm53	ENSMUSG00000060716.7	Plekhh1	0.858217	-0.2304
ENSMUSG00000060716	ENSMUSG00000092131.1	BC050972	ENSMUSG00000060716.7	Plekhh1	0.898293	-0.1108
ENSMUSG00000060716	ENSMUSG00000107191.1	Gm43579	ENSMUSG00000060716.7	Plekhh1	0.831302	-0.1036
ENSMUSG00000011305	ENSMUSG00000086665.1	Gm13067	ENSMUSG00000011305.11	Plin5	0.815362	-0.1422
ENSMUSG00000051373	ENSMUSG00000086665.1	Gm13067	ENSMUSG00000051373.5	Plpp7	0.894192	-0.1022
ENSMUSG00000051373	ENSMUSG00000097440.2	Gm6277	ENSMUSG00000051373.5	Plpp7	0.802957	-0.1202
ENSMUSG00000049493	ENSMUSG00000097451.11	Rian	ENSMUSG00000049493.13	Pls1	0.820976	-0.1004
ENSMUSG00000032372	ENSMUSG00000078706.4	Gm53	ENSMUSG00000032372.14	Plscr2	0.898384	-0.2234
ENSMUSG00000032372	ENSMUSG00000112117.1	Rmst	ENSMUSG00000032372.14	Plscr2	0.954556	-0.4672
ENSMUSG00000053646	ENSMUSG00000033731.9	3300002A11Rik	ENSMUSG00000053646.13	Plxnb1	0.857824	-0.1246
ENSMUSG00000053646	ENSMUSG00000075025.10	Gm10804	ENSMUSG00000053646.13	Plxnb1	0.86274	-0.116
ENSMUSG00000053646	ENSMUSG00000078706.4	Gm53	ENSMUSG00000053646.13	Plxnb1	0.814997	-0.3312
ENSMUSG00000053646	ENSMUSG00000086665.1	Gm13067	ENSMUSG00000053646.13	Plxnb1	-0.848012	-0.1143
ENSMUSG00000053646	ENSMUSG00000092131.1	BC050972	ENSMUSG00000053646.13	Plxnb1	0.824959	-0.1318
ENSMUSG00000053646	ENSMUSG00000112117.1	Rmst	ENSMUSG00000053646.13	Plxnb1	0.911409	-0.2333
ENSMUSG00000068417	ENSMUSG00000086665.1	Gm13067	ENSMUSG00000068417.8	Pnp2	0.864124	-0.1041
ENSMUSG00000078451	ENSMUSG00000092131.1	BC050972	ENSMUSG00000078451.5	Ppil6	0.896048	-0.1733
ENSMUSG00000078451	ENSMUSG00000097451.11	Rian	ENSMUSG00000078451.5	Ppil6	0.901345	-0.103
ENSMUSG00000073730	ENSMUSG00000052188.6	Gm14964	ENSMUSG00000073730.2	Ppp1r14bl	0.82172	-0.1502
ENSMUSG00000061718	ENSMUSG00000075025.10	Gm10804	ENSMUSG00000061718.12	Ppp1r1b	0.968905	-0.1092
ENSMUSG00000061718	ENSMUSG00000092131.1	BC050972	ENSMUSG00000061718.12	Ppp1r1b	0.901558	-0.1058
ENSMUSG00000061718	ENSMUSG00000097451.11	Rian	ENSMUSG00000061718.12	Ppp1r1b	0.925707	-0.1222
ENSMUSG00000035179	ENSMUSG00000097451.11	Rian	ENSMUSG00000035179.4	Ppp1r32	0.84601	-0.1572
ENSMUSG00000052221	ENSMUSG00000097451.11	Rian	ENSMUSG00000052221.8	Ppp1r36	0.849683	-0.1055
ENSMUSG00000006014	ENSMUSG00000097451.11	Rian	ENSMUSG00000006014.16	Prg4	0.806742	-0.1459
ENSMUSG00000031445	ENSMUSG00000112117.1	Rmst	ENSMUSG00000031445.5	Proz	0.954899	-0.1972
ENSMUSG00000047040	ENSMUSG00000075025.10	Gm10804	ENSMUSG00000047040.9	Prr15l	0.970294	-0.1002
ENSMUSG00000009210	ENSMUSG00000097451.11	Rian	ENSMUSG00000009210.10	Prr29	0.878225	-0.1341
ENSMUSG00000029059	ENSMUSG00000109644.1	0610005C13Rik	ENSMUSG00000029059.9	Prxl2b	-0.842022	-0.1157
ENSMUSG00000029059	ENSMUSG00000113204.1	Gm46430	ENSMUSG00000029059.9	Prxl2b	-0.807965	-0.1056
ENSMUSG00000040016	ENSMUSG00000099349.7	1700047G03Rik	ENSMUSG00000040016.16	Ptger3	0.938173	-0.1039
ENSMUSG00000040016	ENSMUSG00000100005.7	B130024G19Rik	ENSMUSG00000040016.16	Ptger3	-0.880434	-0.1085
ENSMUSG00000050737	ENSMUSG00000109556.1	Gm38843	ENSMUSG00000050737.13	Ptges	0.815392	-0.1218
ENSMUSG00000029838	ENSMUSG00000075025.10	Gm10804	ENSMUSG00000029838.11	Ptn	0.860875	-0.1186
ENSMUSG00000021062	ENSMUSG00000099349.7	1700047G03Rik	ENSMUSG00000021062.15	Rab15	-0.840894	-0.1403
ENSMUSG00000026594	ENSMUSG00000038408.14	1700018A04Rik	ENSMUSG00000026594.14	Ralgps2	0.88986	-0.107
ENSMUSG00000026594	ENSMUSG00000075025.10	Gm10804	ENSMUSG00000026594.14	Ralgps2	0.91033	-0.11
ENSMUSG00000026594	ENSMUSG00000078706.4	Gm53	ENSMUSG00000026594.14	Ralgps2	0.833692	-0.2925
ENSMUSG00000026594	ENSMUSG00000086607.7	4930511M06Rik	ENSMUSG00000026594.14	Ralgps2	0.877876	-0.1594
ENSMUSG00000026594	ENSMUSG00000092131.1	BC050972	ENSMUSG00000026594.14	Ralgps2	0.914156	-0.2419
ENSMUSG00000026594	ENSMUSG00000097440.2	Gm6277	ENSMUSG00000026594.14	Ralgps2	-0.801564	-0.1397
ENSMUSG00000026594	ENSMUSG00000112117.1	Rmst	ENSMUSG00000026594.14	Ralgps2	0.931185	-0.4413
ENSMUSG00000041351	ENSMUSG00000075025.10	Gm10804	ENSMUSG00000041351.16	Rap1gap	0.881004	-0.1289
ENSMUSG00000041351	ENSMUSG00000097451.11	Rian	ENSMUSG00000041351.16	Rap1gap	0.903445	-0.134
ENSMUSG00000041351	ENSMUSG00000109644.1	0610005C13Rik	ENSMUSG00000041351.16	Rap1gap	0.800547	-0.133
ENSMUSG00000038807	ENSMUSG00000109556.1	Gm38843	ENSMUSG00000038807.19	Rap1gap2	0.844652	-0.1053
ENSMUSG00000025576	ENSMUSG00000097451.11	Rian	ENSMUSG00000025576.17	Rbfox3	0.843626	-0.1288
ENSMUSG00000049353	ENSMUSG00000075025.10	Gm10804	ENSMUSG00000049353.17	Rd3	0.92525	-0.1186
ENSMUSG00000069456	ENSMUSG00000092131.1	BC050972	ENSMUSG00000069456.4	Rdh16	0.910055	-0.1121
ENSMUSG00000069456	ENSMUSG00000097451.11	Rian	ENSMUSG00000069456.4	Rdh16	0.91385	-0.1074
ENSMUSG00000040649	ENSMUSG00000038408.14	1700018A04Rik	ENSMUSG00000040649.15	Rimklb	0.844124	-0.1045
ENSMUSG00000040649	ENSMUSG00000075025.10	Gm10804	ENSMUSG00000040649.15	Rimklb	0.879567	-0.1106
ENSMUSG00000040649	ENSMUSG00000092090.2	Gm3294	ENSMUSG00000040649.15	Rimklb	0.862405	-0.1107
ENSMUSG00000040649	ENSMUSG00000092131.1	BC050972	ENSMUSG00000040649.15	Rimklb	0.808747	-0.2309
ENSMUSG00000040649	ENSMUSG00000097451.11	Rian	ENSMUSG00000040649.15	Rimklb	0.913698	-0.1424
ENSMUSG00000040649	ENSMUSG00000107191.1	Gm43579	ENSMUSG00000040649.15	Rimklb	0.908279	-0.1121
ENSMUSG00000000365	ENSMUSG00000052188.6	Gm14964	ENSMUSG00000000365.9	Rnf17	0.86177	-0.1064
ENSMUSG00000000365	ENSMUSG00000086607.7	4930511M06Rik	ENSMUSG00000000365.9	Rnf17	0.800618	-0.1024
ENSMUSG00000030401	ENSMUSG00000086665.1	Gm13067	ENSMUSG00000030401.16	Rtn2	0.911409	-0.1206
ENSMUSG00000030401	ENSMUSG00000099137.1	Gm10603	ENSMUSG00000030401.16	Rtn2	0.921287	-0.106
ENSMUSG00000030401	ENSMUSG00000100005.7	B130024G19Rik	ENSMUSG00000030401.16	Rtn2	-0.835851	-0.1154
ENSMUSG00000040026	ENSMUSG00000078706.4	Gm53	ENSMUSG00000040026.8	Saa3	0.848319	-0.1819
ENSMUSG00000040026	ENSMUSG00000109644.1	0610005C13Rik	ENSMUSG00000040026.8	Saa3	0.880994	-0.1223
ENSMUSG00000031665	ENSMUSG00000097451.11	Rian	ENSMUSG00000031665.7	Sall1	0.963339	-0.1153
ENSMUSG00000038570	ENSMUSG00000038408.14	1700018A04Rik	ENSMUSG00000038570.15	Saxo2	0.960873	-0.1229
ENSMUSG00000038570	ENSMUSG00000075025.10	Gm10804	ENSMUSG00000038570.15	Saxo2	0.958666	-0.1208
ENSMUSG00000038570	ENSMUSG00000092131.1	BC050972	ENSMUSG00000038570.15	Saxo2	0.937533	-0.1255
ENSMUSG00000038570	ENSMUSG00000097451.11	Rian	ENSMUSG00000038570.15	Saxo2	0.811793	-0.2232
ENSMUSG00000038570	ENSMUSG00000106495.1	Gm42755	ENSMUSG00000038570.15	Saxo2	0.903008	-0.1106
ENSMUSG00000038570	ENSMUSG00000112964.1	E430024I08Rik	ENSMUSG00000038570.15	Saxo2	0.924254	-0.1097
ENSMUSG00000030433	ENSMUSG00000097440.2	Gm6277	ENSMUSG00000030433.15	Sbk2	0.905298	-0.1025
ENSMUSG00000019194	ENSMUSG00000086665.1	Gm13067	ENSMUSG00000019194.15	Scn1b	0.860821	-0.1196
ENSMUSG00000057182	ENSMUSG00000075514.4	Gm13375	ENSMUSG00000057182.15	Scn3a	-0.892135	-0.1167
ENSMUSG00000057182	ENSMUSG00000099349.7	1700047G03Rik	ENSMUSG00000057182.15	Scn3a	-0.939046	-0.1138
ENSMUSG00000016763	ENSMUSG00000075025.10	Gm10804	ENSMUSG00000016763.15	Scube1	0.881001	-0.1503
ENSMUSG00000016763	ENSMUSG00000097451.11	Rian	ENSMUSG00000016763.15	Scube1	0.954273	-0.1741
ENSMUSG00000038677	ENSMUSG00000075025.10	Gm10804	ENSMUSG00000038677.14	Scube3	0.87464	-0.1061
ENSMUSG00000038677	ENSMUSG00000097451.11	Rian	ENSMUSG00000038677.14	Scube3	0.917457	-0.11
ENSMUSG00000038677	ENSMUSG00000109644.1	0610005C13Rik	ENSMUSG00000038677.14	Scube3	0.919396	-0.1324
ENSMUSG00000019368	ENSMUSG00000075025.10	Gm10804	ENSMUSG00000019368.13	Sec14l4	0.987974	-0.1376
ENSMUSG00000019368	ENSMUSG00000097451.11	Rian	ENSMUSG00000019368.13	Sec14l4	0.8898	-0.131
ENSMUSG00000039364	ENSMUSG00000097451.11	Rian	ENSMUSG00000039364.13	Sectm1b	0.808404	-0.1005
ENSMUSG00000022456	ENSMUSG00000038408.14	1700018A04Rik	ENSMUSG00000022456.18	Septin3	0.98166	-0.1058
ENSMUSG00000022456	ENSMUSG00000075025.10	Gm10804	ENSMUSG00000022456.18	Septin3	0.973061	-0.1246
ENSMUSG00000022456	ENSMUSG00000075514.4	Gm13375	ENSMUSG00000022456.18	Septin3	-0.815284	-0.1013
ENSMUSG00000022456	ENSMUSG00000092131.1	BC050972	ENSMUSG00000022456.18	Septin3	0.942488	-0.1483
ENSMUSG00000022456	ENSMUSG00000097451.11	Rian	ENSMUSG00000022456.18	Septin3	0.820806	-0.1178
ENSMUSG00000066366	ENSMUSG00000086432.1	B430119L08Rik	ENSMUSG00000066366.14	Serpina1a	0.871257	-0.2664
ENSMUSG00000021091	ENSMUSG00000078706.4	Gm53	ENSMUSG00000021091.8	Serpina3n	-0.898934	-0.2332
ENSMUSG00000021091	ENSMUSG00000092131.1	BC050972	ENSMUSG00000021091.8	Serpina3n	-0.831906	-0.1094
ENSMUSG00000021091	ENSMUSG00000112117.1	Rmst	ENSMUSG00000021091.8	Serpina3n	-0.942345	-0.2524
ENSMUSG00000000753	ENSMUSG00000086665.1	Gm13067	ENSMUSG00000000753.15	Serpinf1	0.835333	-0.1387
ENSMUSG00000000753	ENSMUSG00000097440.2	Gm6277	ENSMUSG00000000753.15	Serpinf1	0.950792	-0.1306
ENSMUSG00000000753	ENSMUSG00000099137.1	Gm10603	ENSMUSG00000000753.15	Serpinf1	0.941672	-0.1019
ENSMUSG00000031548	ENSMUSG00000099349.7	1700047G03Rik	ENSMUSG00000031548.7	Sfrp1	-0.80107	-0.1121
ENSMUSG00000031548	ENSMUSG00000111583.1	Gm47962	ENSMUSG00000031548.7	Sfrp1	0.827859	-0.1131
ENSMUSG00000018822	ENSMUSG00000034587.8	8430429K09Rik	ENSMUSG00000018822.7	Sfrp5	-0.862753	-0.1057
ENSMUSG00000042216	ENSMUSG00000075025.10	Gm10804	ENSMUSG00000042216.13	Sgsm1	0.803828	-0.1196
ENSMUSG00000042216	ENSMUSG00000086665.1	Gm13067	ENSMUSG00000042216.13	Sgsm1	-0.870343	-0.1053
ENSMUSG00000032261	ENSMUSG00000075025.10	Gm10804	ENSMUSG00000032261.16	Sh3bgrl2	0.967785	-0.1106
ENSMUSG00000032261	ENSMUSG00000078706.4	Gm53	ENSMUSG00000032261.16	Sh3bgrl2	0.847929	-0.181
ENSMUSG00000032261	ENSMUSG00000086607.7	4930511M06Rik	ENSMUSG00000032261.16	Sh3bgrl2	0.940873	-0.1399
ENSMUSG00000032261	ENSMUSG00000112117.1	Rmst	ENSMUSG00000032261.16	Sh3bgrl2	0.953831	-0.4983
ENSMUSG00000037541	ENSMUSG00000075025.10	Gm10804	ENSMUSG00000037541.22	Shank2	0.945615	-0.1233
ENSMUSG00000037541	ENSMUSG00000078706.4	Gm53	ENSMUSG00000037541.22	Shank2	0.931611	-0.2743
ENSMUSG00000037541	ENSMUSG00000086607.7	4930511M06Rik	ENSMUSG00000037541.22	Shank2	0.857832	-0.102
ENSMUSG00000037541	ENSMUSG00000092131.1	BC050972	ENSMUSG00000037541.22	Shank2	0.937522	-0.1155
ENSMUSG00000037541	ENSMUSG00000097451.11	Rian	ENSMUSG00000037541.22	Shank2	0.823668	-0.1269
ENSMUSG00000042708	ENSMUSG00000099349.7	1700047G03Rik	ENSMUSG00000042708.12	Shcbp1l	-0.810593	-0.1159
ENSMUSG00000040938	ENSMUSG00000033731.9	3300002A11Rik	ENSMUSG00000040938.16	Slc16a11	0.906795	-0.1035
ENSMUSG00000040938	ENSMUSG00000038408.14	1700018A04Rik	ENSMUSG00000040938.16	Slc16a11	0.913415	-0.1191
ENSMUSG00000040938	ENSMUSG00000071753.13	Cdr1os	ENSMUSG00000040938.16	Slc16a11	0.806805	-0.1095
ENSMUSG00000040938	ENSMUSG00000075025.10	Gm10804	ENSMUSG00000040938.16	Slc16a11	0.921418	-0.1318
ENSMUSG00000040938	ENSMUSG00000078706.4	Gm53	ENSMUSG00000040938.16	Slc16a11	0.803559	-0.2427
ENSMUSG00000040938	ENSMUSG00000085733.1	Arhgap27os1	ENSMUSG00000040938.16	Slc16a11	0.849726	-0.1202
ENSMUSG00000040938	ENSMUSG00000086607.7	4930511M06Rik	ENSMUSG00000040938.16	Slc16a11	0.912591	-0.1095
ENSMUSG00000040938	ENSMUSG00000086822.2	5330413P13Rik	ENSMUSG00000040938.16	Slc16a11	0.881214	-0.1135
ENSMUSG00000040938	ENSMUSG00000106495.1	Gm42755	ENSMUSG00000040938.16	Slc16a11	0.831656	-0.1009
ENSMUSG00000040938	ENSMUSG00000112964.1	E430024I08Rik	ENSMUSG00000040938.16	Slc16a11	0.841002	-0.1014
ENSMUSG00000040938	ENSMUSG00000114994.1	Gm49097	ENSMUSG00000040938.16	Slc16a11	0.867948	-0.1001
ENSMUSG00000025161	ENSMUSG00000097440.2	Gm6277	ENSMUSG00000025161.16	Slc16a3	0.866356	-0.152
ENSMUSG00000023829	ENSMUSG00000097451.11	Rian	ENSMUSG00000023829.9	Slc22a1	0.923013	-0.1124
ENSMUSG00000031482	ENSMUSG00000071753.13	Cdr1os	ENSMUSG00000031482.9	Slc25a15	0.902051	-0.1204
ENSMUSG00000031482	ENSMUSG00000075025.10	Gm10804	ENSMUSG00000031482.9	Slc25a15	0.945507	-0.1505
ENSMUSG00000031482	ENSMUSG00000078706.4	Gm53	ENSMUSG00000031482.9	Slc25a15	0.92637	-0.226
ENSMUSG00000031482	ENSMUSG00000112117.1	Rmst	ENSMUSG00000031482.9	Slc25a15	0.978678	-0.2967
ENSMUSG00000020744	ENSMUSG00000034587.8	8430429K09Rik	ENSMUSG00000020744.13	Slc25a19	-0.817558	-0.1104
ENSMUSG00000020744	ENSMUSG00000078706.4	Gm53	ENSMUSG00000020744.13	Slc25a19	-0.800048	-0.2675
ENSMUSG00000020744	ENSMUSG00000097440.2	Gm6277	ENSMUSG00000020744.13	Slc25a19	0.820341	-0.1155
ENSMUSG00000027359	ENSMUSG00000075025.10	Gm10804	ENSMUSG00000027359.16	Slc27a2	0.931979	-0.1143
ENSMUSG00000027359	ENSMUSG00000078706.4	Gm53	ENSMUSG00000027359.16	Slc27a2	0.886402	-0.2371
ENSMUSG00000018566	ENSMUSG00000097440.2	Gm6277	ENSMUSG00000018566.14	Slc2a4	0.940025	-0.1234
ENSMUSG00000018566	ENSMUSG00000100005.7	B130024G19Rik	ENSMUSG00000018566.14	Slc2a4	-0.841542	-0.1082
ENSMUSG00000028836	ENSMUSG00000078706.4	Gm53	ENSMUSG00000028836.14	Slc30a2	0.870104	-0.1655
ENSMUSG00000028836	ENSMUSG00000092131.1	BC050972	ENSMUSG00000028836.14	Slc30a2	0.932092	-0.1328
ENSMUSG00000029151	ENSMUSG00000052188.6	Gm14964	ENSMUSG00000029151.14	Slc30a3	0.843807	-0.1515
ENSMUSG00000029151	ENSMUSG00000097451.11	Rian	ENSMUSG00000029151.14	Slc30a3	0.933328	-0.1243
ENSMUSG00000029151	ENSMUSG00000112964.1	E430024I08Rik	ENSMUSG00000029151.14	Slc30a3	0.89614	-0.1337
ENSMUSG00000010064	ENSMUSG00000075025.10	Gm10804	ENSMUSG00000010064.15	Slc38a3	0.938737	-0.1224
ENSMUSG00000010064	ENSMUSG00000092131.1	BC050972	ENSMUSG00000010064.15	Slc38a3	0.883138	-0.1206
ENSMUSG00000010064	ENSMUSG00000097451.11	Rian	ENSMUSG00000010064.15	Slc38a3	0.849394	-0.1042
ENSMUSG00000010064	ENSMUSG00000109284.1	B230311B06Rik	ENSMUSG00000010064.15	Slc38a3	-0.81271	-0.1026
ENSMUSG00000010064	ENSMUSG00000109644.1	0610005C13Rik	ENSMUSG00000010064.15	Slc38a3	0.939754	-0.1078
ENSMUSG00000027894	ENSMUSG00000038408.14	1700018A04Rik	ENSMUSG00000027894.14	Slc6a17	0.850962	-0.1005
ENSMUSG00000027894	ENSMUSG00000075025.10	Gm10804	ENSMUSG00000027894.14	Slc6a17	0.873876	-0.1042
ENSMUSG00000027894	ENSMUSG00000085733.1	Arhgap27os1	ENSMUSG00000027894.14	Slc6a17	0.894569	-0.109
ENSMUSG00000027894	ENSMUSG00000097451.11	Rian	ENSMUSG00000027894.14	Slc6a17	0.925601	-0.1259
ENSMUSG00000027894	ENSMUSG00000097875.2	Gm26704	ENSMUSG00000027894.14	Slc6a17	0.936132	-0.103
ENSMUSG00000027894	ENSMUSG00000109284.1	B230311B06Rik	ENSMUSG00000027894.14	Slc6a17	-0.826542	-0.1069
ENSMUSG00000036814	ENSMUSG00000097451.11	Rian	ENSMUSG00000036814.13	Slc6a20a	0.831147	-0.1068
ENSMUSG00000025243	ENSMUSG00000112117.1	Rmst	ENSMUSG00000025243.15	Slc6a20b	0.968542	-0.2208
ENSMUSG00000020600	ENSMUSG00000097451.11	Rian	ENSMUSG00000020600.13	Slc7a15	0.901571	-0.1265
ENSMUSG00000030376	ENSMUSG00000099349.7	1700047G03Rik	ENSMUSG00000030376.8	Slc8a2	-0.853301	-0.1062
ENSMUSG00000036123	ENSMUSG00000097451.11	Rian	ENSMUSG00000036123.8	Slc9a3	0.91418	-0.1059
ENSMUSG00000050150	ENSMUSG00000052188.6	Gm14964	ENSMUSG00000050150.16	Slc9b1	0.879442	-0.101
ENSMUSG00000050150	ENSMUSG00000097970.1	Gm27028	ENSMUSG00000050150.16	Slc9b1	0.823271	-0.1277
ENSMUSG00000078439	ENSMUSG00000075025.10	Gm10804	ENSMUSG00000078439.9	Smim24	0.91029	-0.1039
ENSMUSG00000027488	ENSMUSG00000033731.9	3300002A11Rik	ENSMUSG00000027488.12	Snta1	-0.800329	-0.1106
ENSMUSG00000027488	ENSMUSG00000034587.8	8430429K09Rik	ENSMUSG00000027488.12	Snta1	-0.848682	-0.1141
ENSMUSG00000027488	ENSMUSG00000078706.4	Gm53	ENSMUSG00000027488.12	Snta1	-0.8492	-0.2498
ENSMUSG00000027488	ENSMUSG00000097440.2	Gm6277	ENSMUSG00000027488.12	Snta1	0.803679	-0.1016
ENSMUSG00000027488	ENSMUSG00000099349.7	1700047G03Rik	ENSMUSG00000027488.12	Snta1	0.838763	-0.1226
ENSMUSG00000027488	ENSMUSG00000100005.7	B130024G19Rik	ENSMUSG00000027488.12	Snta1	-0.804882	-0.1241
ENSMUSG00000027488	ENSMUSG00000109644.1	0610005C13Rik	ENSMUSG00000027488.12	Snta1	-0.829085	-0.141
ENSMUSG00000027488	ENSMUSG00000112117.1	Rmst	ENSMUSG00000027488.12	Snta1	-0.835006	-0.2265
ENSMUSG00000044772	ENSMUSG00000112964.1	E430024I08Rik	ENSMUSG00000044772.2	Sntn	0.961832	-0.1088
ENSMUSG00000029093	ENSMUSG00000075025.10	Gm10804	ENSMUSG00000029093.14	Sorcs2	0.95888	-0.1263
ENSMUSG00000029093	ENSMUSG00000078706.4	Gm53	ENSMUSG00000029093.14	Sorcs2	0.954078	-0.1844
ENSMUSG00000029093	ENSMUSG00000092131.1	BC050972	ENSMUSG00000029093.14	Sorcs2	0.903358	-0.121
ENSMUSG00000029093	ENSMUSG00000109644.1	0610005C13Rik	ENSMUSG00000029093.14	Sorcs2	0.859974	-0.1258
ENSMUSG00000000567	ENSMUSG00000078706.4	Gm53	ENSMUSG00000000567.5	Sox9	0.942908	-0.2326
ENSMUSG00000000567	ENSMUSG00000097451.11	Rian	ENSMUSG00000000567.5	Sox9	0.862495	-0.1096
ENSMUSG00000000567	ENSMUSG00000109644.1	0610005C13Rik	ENSMUSG00000000567.5	Sox9	0.822194	-0.1176
ENSMUSG00000022783	ENSMUSG00000097451.11	Rian	ENSMUSG00000022783.11	Spag6l	0.857894	-0.1129
ENSMUSG00000066196	ENSMUSG00000052188.6	Gm14964	ENSMUSG00000066196.11	Spag8	0.804816	-0.1111
ENSMUSG00000066196	ENSMUSG00000097451.11	Rian	ENSMUSG00000066196.11	Spag8	0.948415	-0.1015
ENSMUSG00000066196	ENSMUSG00000112964.1	E430024I08Rik	ENSMUSG00000066196.11	Spag8	0.885831	-0.1067
ENSMUSG00000018593	ENSMUSG00000075514.4	Gm13375	ENSMUSG00000018593.13	Sparc	0.869996	-0.1017
ENSMUSG00000018593	ENSMUSG00000100005.7	B130024G19Rik	ENSMUSG00000018593.13	Sparc	-0.818786	-0.1065
ENSMUSG00000073795	ENSMUSG00000097451.11	Rian	ENSMUSG00000073795.11	Spef1l	0.867317	-0.1246
ENSMUSG00000073795	ENSMUSG00000112117.1	Rmst	ENSMUSG00000073795.11	Spef1l	0.960895	-0.2816
ENSMUSG00000072663	ENSMUSG00000075025.10	Gm10804	ENSMUSG00000072663.12	Spef2	0.983571	-0.1182
ENSMUSG00000072663	ENSMUSG00000097451.11	Rian	ENSMUSG00000072663.12	Spef2	0.895599	-0.1559
ENSMUSG00000038156	ENSMUSG00000034587.8	8430429K09Rik	ENSMUSG00000038156.16	Spon1	0.803852	-0.1089
ENSMUSG00000038156	ENSMUSG00000099349.7	1700047G03Rik	ENSMUSG00000038156.16	Spon1	-0.961954	-0.1044
ENSMUSG00000038156	ENSMUSG00000100005.7	B130024G19Rik	ENSMUSG00000038156.16	Spon1	0.851031	-0.1106
ENSMUSG00000039911	ENSMUSG00000093812.1	Gm5627	ENSMUSG00000039911.13	Spsb1	0.872316	-0.1006
ENSMUSG00000003418	ENSMUSG00000075025.10	Gm10804	ENSMUSG00000003418.11	St8sia6	0.88152	-0.1099
ENSMUSG00000003418	ENSMUSG00000078706.4	Gm53	ENSMUSG00000003418.11	St8sia6	0.839765	-0.276
ENSMUSG00000024378	ENSMUSG00000075025.10	Gm10804	ENSMUSG00000024378.9	Stard4	0.875911	-0.1187
ENSMUSG00000024378	ENSMUSG00000078706.4	Gm53	ENSMUSG00000024378.9	Stard4	0.897049	-0.2159
ENSMUSG00000024378	ENSMUSG00000112117.1	Rmst	ENSMUSG00000024378.9	Stard4	0.906541	-0.4571
ENSMUSG00000031027	ENSMUSG00000052188.6	Gm14964	ENSMUSG00000031027.15	Stk33	0.838019	-0.2189
ENSMUSG00000033276	ENSMUSG00000075025.10	Gm10804	ENSMUSG00000033276.18	Stk36	0.937984	-0.1073
ENSMUSG00000033276	ENSMUSG00000097451.11	Rian	ENSMUSG00000033276.18	Stk36	0.840141	-0.1136
ENSMUSG00000063529	ENSMUSG00000112117.1	Rmst	ENSMUSG00000063529.3	Stmnd1	0.903416	-0.6564
ENSMUSG00000030711	ENSMUSG00000086665.1	Gm13067	ENSMUSG00000030711.16	Sult1a1	0.861869	-0.1061
ENSMUSG00000029272	ENSMUSG00000112117.1	Rmst	ENSMUSG00000029272.8	Sult1e1	0.812633	-0.1487
ENSMUSG00000038576	ENSMUSG00000075025.10	Gm10804	ENSMUSG00000038576.15	Susd4	0.876187	-0.1273
ENSMUSG00000038576	ENSMUSG00000086607.7	4930511M06Rik	ENSMUSG00000038576.15	Susd4	0.809724	-0.1012
ENSMUSG00000038576	ENSMUSG00000092131.1	BC050972	ENSMUSG00000038576.15	Susd4	0.902563	-0.1047
ENSMUSG00000039376	ENSMUSG00000086665.1	Gm13067	ENSMUSG00000039376.13	Synpo2l	0.86691	-0.1128
ENSMUSG00000063260	ENSMUSG00000097451.11	Rian	ENSMUSG00000063260.2	Syt10	0.828242	-0.1136
ENSMUSG00000030731	ENSMUSG00000038408.14	1700018A04Rik	ENSMUSG00000030731.13	Syt3	-0.824459	-0.1278
ENSMUSG00000030731	ENSMUSG00000075514.4	Gm13375	ENSMUSG00000030731.13	Syt3	0.89888	-0.1224
ENSMUSG00000030731	ENSMUSG00000097440.2	Gm6277	ENSMUSG00000030731.13	Syt3	0.841503	-0.1459
ENSMUSG00000058159	ENSMUSG00000086370.9	Ftx	ENSMUSG00000058159.14	T2	0.816583	-0.2339
ENSMUSG00000058159	ENSMUSG00000097451.11	Rian	ENSMUSG00000058159.14	T2	0.957525	-0.1146
ENSMUSG00000052302	ENSMUSG00000111583.1	Gm47962	ENSMUSG00000052302.6	Tbc1d30	0.867112	-0.1032
ENSMUSG00000000093	ENSMUSG00000078706.4	Gm53	ENSMUSG00000000093.6	Tbx2	0.879266	-0.2897
ENSMUSG00000000093	ENSMUSG00000085733.1	Arhgap27os1	ENSMUSG00000000093.6	Tbx2	0.806626	-0.1038
ENSMUSG00000000093	ENSMUSG00000097451.11	Rian	ENSMUSG00000000093.6	Tbx2	0.876354	-0.1178
ENSMUSG00000000093	ENSMUSG00000112117.1	Rmst	ENSMUSG00000000093.6	Tbx2	0.90357	-0.397
ENSMUSG00000021187	ENSMUSG00000075025.10	Gm10804	ENSMUSG00000021187.14	Tc2n	0.884517	-0.1115
ENSMUSG00000021187	ENSMUSG00000078706.4	Gm53	ENSMUSG00000021187.14	Tc2n	0.822021	-0.1766
ENSMUSG00000021187	ENSMUSG00000092131.1	BC050972	ENSMUSG00000021187.14	Tc2n	0.811505	-0.2643
ENSMUSG00000021187	ENSMUSG00000097451.11	Rian	ENSMUSG00000021187.14	Tc2n	0.835537	-0.1155
ENSMUSG00000021187	ENSMUSG00000109284.1	B230311B06Rik	ENSMUSG00000021187.14	Tc2n	-0.834702	-0.1285
ENSMUSG00000021187	ENSMUSG00000109644.1	0610005C13Rik	ENSMUSG00000021187.14	Tc2n	0.819302	-0.104
ENSMUSG00000000782	ENSMUSG00000099349.7	1700047G03Rik	ENSMUSG00000000782.16	Tcf7	-0.82027	-0.1178
ENSMUSG00000028523	ENSMUSG00000112117.1	Rmst	ENSMUSG00000028523.14	Tctex1d1	0.886806	-0.2627
ENSMUSG00000047671	ENSMUSG00000112964.1	E430024I08Rik	ENSMUSG00000047671.8	Tctex1d4	0.932228	-0.1053
ENSMUSG00000047671	ENSMUSG00000113204.1	Gm46430	ENSMUSG00000047671.8	Tctex1d4	0.801144	-0.1018
ENSMUSG00000024175	ENSMUSG00000052188.6	Gm14964	ENSMUSG00000024175.2	Tekt4	0.820876	-0.1033
ENSMUSG00000047146	ENSMUSG00000038408.14	1700018A04Rik	ENSMUSG00000047146.17	Tet1	0.883299	-0.1174
ENSMUSG00000047146	ENSMUSG00000075025.10	Gm10804	ENSMUSG00000047146.17	Tet1	0.840618	-0.125
ENSMUSG00000047146	ENSMUSG00000075514.4	Gm13375	ENSMUSG00000047146.17	Tet1	-0.803898	-0.112
ENSMUSG00000047146	ENSMUSG00000092131.1	BC050972	ENSMUSG00000047146.17	Tet1	0.910862	-0.2125
ENSMUSG00000034771	ENSMUSG00000109556.1	Gm38843	ENSMUSG00000034771.15	Tle2	0.891502	-0.1139
ENSMUSG00000070498	ENSMUSG00000073535.5	Gm5532	ENSMUSG00000070498.3	Tmem132b	0.878395	-0.1148
ENSMUSG00000070498	ENSMUSG00000075025.10	Gm10804	ENSMUSG00000070498.3	Tmem132b	0.985631	-0.1019
ENSMUSG00000070498	ENSMUSG00000078706.4	Gm53	ENSMUSG00000070498.3	Tmem132b	0.950138	-0.2871
ENSMUSG00000070498	ENSMUSG00000092131.1	BC050972	ENSMUSG00000070498.3	Tmem132b	0.948037	-0.1304
ENSMUSG00000070498	ENSMUSG00000109644.1	0610005C13Rik	ENSMUSG00000070498.3	Tmem132b	0.842	-0.1823
ENSMUSG00000043164	ENSMUSG00000097451.11	Rian	ENSMUSG00000043164.3	Tmem212	0.845736	-0.1069
ENSMUSG00000048022	ENSMUSG00000038408.14	1700018A04Rik	ENSMUSG00000048022.11	Tmem229a	0.960284	-0.1186
ENSMUSG00000048022	ENSMUSG00000075025.10	Gm10804	ENSMUSG00000048022.11	Tmem229a	0.973319	-0.1188
ENSMUSG00000048022	ENSMUSG00000085733.1	Arhgap27os1	ENSMUSG00000048022.11	Tmem229a	0.848734	-0.1063
ENSMUSG00000048022	ENSMUSG00000092131.1	BC050972	ENSMUSG00000048022.11	Tmem229a	0.928184	-0.1074
ENSMUSG00000048022	ENSMUSG00000097451.11	Rian	ENSMUSG00000048022.11	Tmem229a	0.827275	-0.1333
ENSMUSG00000048022	ENSMUSG00000107191.1	Gm43579	ENSMUSG00000048022.11	Tmem229a	0.92259	-0.1074
ENSMUSG00000002032	ENSMUSG00000075025.10	Gm10804	ENSMUSG00000002032.17	Tmem25	0.853058	-0.1546
ENSMUSG00000002032	ENSMUSG00000085733.1	Arhgap27os1	ENSMUSG00000002032.17	Tmem25	0.948358	-0.1153
ENSMUSG00000002032	ENSMUSG00000092090.2	Gm3294	ENSMUSG00000002032.17	Tmem25	0.971688	-0.1119
ENSMUSG00000002032	ENSMUSG00000097451.11	Rian	ENSMUSG00000002032.17	Tmem25	0.967005	-0.1706
ENSMUSG00000002032	ENSMUSG00000097875.2	Gm26704	ENSMUSG00000002032.17	Tmem25	0.868132	-0.1108
ENSMUSG00000002032	ENSMUSG00000107191.1	Gm43579	ENSMUSG00000002032.17	Tmem25	0.962856	-0.1199
ENSMUSG00000002032	ENSMUSG00000110101.1	Gm6249	ENSMUSG00000002032.17	Tmem25	0.875083	-0.105
ENSMUSG00000002032	ENSMUSG00000112964.1	E430024I08Rik	ENSMUSG00000002032.17	Tmem25	0.823381	-0.1103
ENSMUSG00000041737	ENSMUSG00000034587.8	8430429K09Rik	ENSMUSG00000041737.8	Tmem45b	-0.891936	-0.1297
ENSMUSG00000041737	ENSMUSG00000099349.7	1700047G03Rik	ENSMUSG00000041737.8	Tmem45b	0.822774	-0.1029
ENSMUSG00000053475	ENSMUSG00000034587.8	8430429K09Rik	ENSMUSG00000053475.5	Tnfaip6	0.851845	-0.1074
ENSMUSG00000074345	ENSMUSG00000075025.10	Gm10804	ENSMUSG00000074345.4	Tnfaip8l3	0.887481	-0.1073
ENSMUSG00000074345	ENSMUSG00000092131.1	BC050972	ENSMUSG00000074345.4	Tnfaip8l3	0.885709	-0.1075
ENSMUSG00000068105	ENSMUSG00000086370.9	Ftx	ENSMUSG00000068105.11	Tnfrsf13c	0.839838	-0.1105
ENSMUSG00000068105	ENSMUSG00000097451.11	Rian	ENSMUSG00000068105.11	Tnfrsf13c	0.982851	-0.2855
ENSMUSG00000068105	ENSMUSG00000109644.1	0610005C13Rik	ENSMUSG00000068105.11	Tnfrsf13c	0.913489	-0.1045
ENSMUSG00000068105	ENSMUSG00000112117.1	Rmst	ENSMUSG00000068105.11	Tnfrsf13c	0.893481	-0.2119
ENSMUSG00000064179	ENSMUSG00000038408.14	1700018A04Rik	ENSMUSG00000064179.13	Tnnt1	0.809353	-0.1332
ENSMUSG00000064179	ENSMUSG00000075514.4	Gm13375	ENSMUSG00000064179.13	Tnnt1	-0.809278	-0.1182
ENSMUSG00000064179	ENSMUSG00000086432.1	B430119L08Rik	ENSMUSG00000064179.13	Tnnt1	-0.905409	-0.1144
ENSMUSG00000064179	ENSMUSG00000092090.2	Gm3294	ENSMUSG00000064179.13	Tnnt1	0.818246	-0.1249
ENSMUSG00000064179	ENSMUSG00000097430.2	Gm10544	ENSMUSG00000064179.13	Tnnt1	-0.88174	-0.1112
ENSMUSG00000064179	ENSMUSG00000097440.2	Gm6277	ENSMUSG00000064179.13	Tnnt1	-0.8316	-0.1341
ENSMUSG00000064179	ENSMUSG00000099137.1	Gm10603	ENSMUSG00000064179.13	Tnnt1	-0.84874	-0.1308
ENSMUSG00000064179	ENSMUSG00000102420.1	Gm37464	ENSMUSG00000064179.13	Tnnt1	0.801974	-0.1188
ENSMUSG00000064179	ENSMUSG00000107191.1	Gm43579	ENSMUSG00000064179.13	Tnnt1	0.812972	-0.1215
ENSMUSG00000045761	ENSMUSG00000097451.11	Rian	ENSMUSG00000045761.16	Togaram2	0.944657	-0.1285
ENSMUSG00000023456	ENSMUSG00000100005.7	B130024G19Rik	ENSMUSG00000023456.16	Tpi1	-0.835712	-0.1186
ENSMUSG00000040350	ENSMUSG00000078706.4	Gm53	ENSMUSG00000040350.16	Trim7	0.901084	-0.2201
ENSMUSG00000040350	ENSMUSG00000085733.1	Arhgap27os1	ENSMUSG00000040350.16	Trim7	0.837885	-0.1506
ENSMUSG00000040350	ENSMUSG00000086370.9	Ftx	ENSMUSG00000040350.16	Trim7	0.828483	-0.1299
ENSMUSG00000040350	ENSMUSG00000092090.2	Gm3294	ENSMUSG00000040350.16	Trim7	0.892925	-0.1253
ENSMUSG00000040350	ENSMUSG00000097451.11	Rian	ENSMUSG00000040350.16	Trim7	0.927355	-0.136
ENSMUSG00000040350	ENSMUSG00000097875.2	Gm26704	ENSMUSG00000040350.16	Trim7	0.891957	-0.1077
ENSMUSG00000040350	ENSMUSG00000107191.1	Gm43579	ENSMUSG00000040350.16	Trim7	0.876158	-0.128
ENSMUSG00000040350	ENSMUSG00000107944.1	Gm44280	ENSMUSG00000040350.16	Trim7	0.88002	-0.119
ENSMUSG00000040350	ENSMUSG00000109644.1	0610005C13Rik	ENSMUSG00000040350.16	Trim7	0.890204	-0.1552
ENSMUSG00000040350	ENSMUSG00000113204.1	Gm46430	ENSMUSG00000040350.16	Trim7	0.845827	-0.1093
ENSMUSG00000038375	ENSMUSG00000086665.1	Gm13067	ENSMUSG00000038375.15	Trp53inp2	0.823073	-0.1782
ENSMUSG00000029026	ENSMUSG00000085733.1	Arhgap27os1	ENSMUSG00000029026.17	Trp73	0.856939	-0.1022
ENSMUSG00000029026	ENSMUSG00000097451.11	Rian	ENSMUSG00000029026.17	Trp73	0.917088	-0.1121
ENSMUSG00000029026	ENSMUSG00000099757.1	BE692007	ENSMUSG00000029026.17	Trp73	0.858938	-0.1104
ENSMUSG00000005952	ENSMUSG00000100005.7	B130024G19Rik	ENSMUSG00000005952.15	Trpv1	-0.940118	-0.1385
ENSMUSG00000024379	ENSMUSG00000099349.7	1700047G03Rik	ENSMUSG00000024379.4	Tslp	0.937499	-0.1331
ENSMUSG00000001763	ENSMUSG00000075025.10	Gm10804	ENSMUSG00000001763.14	Tspan33	0.874629	-0.1398
ENSMUSG00000001763	ENSMUSG00000097451.11	Rian	ENSMUSG00000001763.14	Tspan33	0.835552	-0.1144
ENSMUSG00000034156	ENSMUSG00000085733.1	Arhgap27os1	ENSMUSG00000034156.16	Tspoap1	0.870183	-0.1076
ENSMUSG00000034156	ENSMUSG00000097451.11	Rian	ENSMUSG00000034156.16	Tspoap1	0.903371	-0.1348
ENSMUSG00000039021	ENSMUSG00000052188.6	Gm14964	ENSMUSG00000039021.15	Ttc16	0.805785	-0.1308
ENSMUSG00000039021	ENSMUSG00000097451.11	Rian	ENSMUSG00000039021.15	Ttc16	0.925443	-0.1168
ENSMUSG00000039021	ENSMUSG00000112964.1	E430024I08Rik	ENSMUSG00000039021.15	Ttc16	0.910549	-0.1352
ENSMUSG00000032514	ENSMUSG00000097451.11	Rian	ENSMUSG00000032514.11	Ttc21a	0.914801	-0.1073
ENSMUSG00000056832	ENSMUSG00000075025.10	Gm10804	ENSMUSG00000056832.14	Ttc26	0.955856	-0.1027
ENSMUSG00000056832	ENSMUSG00000078706.4	Gm53	ENSMUSG00000056832.14	Ttc26	0.950513	-0.171
ENSMUSG00000056832	ENSMUSG00000097451.11	Rian	ENSMUSG00000056832.14	Ttc26	0.865364	-0.133
ENSMUSG00000056832	ENSMUSG00000109644.1	0610005C13Rik	ENSMUSG00000056832.14	Ttc26	0.856398	-0.1189
ENSMUSG00000046637	ENSMUSG00000112117.1	Rmst	ENSMUSG00000046637.3	Ttc34	0.949041	-1.115
ENSMUSG00000042734	ENSMUSG00000075025.10	Gm10804	ENSMUSG00000042734.6	Ttc9	0.841885	-0.1338
ENSMUSG00000042734	ENSMUSG00000097451.11	Rian	ENSMUSG00000042734.6	Ttc9	0.843695	-0.1282
ENSMUSG00000042734	ENSMUSG00000106795.3	Gm43050	ENSMUSG00000042734.6	Ttc9	-0.816696	-0.1037
ENSMUSG00000030276	ENSMUSG00000097451.11	Rian	ENSMUSG00000030276.19	Ttll3	0.914046	-0.1063
ENSMUSG00000072235	ENSMUSG00000034587.8	8430429K09Rik	ENSMUSG00000072235.6	Tuba1a	-0.874515	-0.1014
ENSMUSG00000023004	ENSMUSG00000034587.8	8430429K09Rik	ENSMUSG00000023004.8	Tuba1b	-0.850012	-0.1055
ENSMUSG00000022615	ENSMUSG00000109644.1	0610005C13Rik	ENSMUSG00000022615.7	Tymp	0.892159	-0.1367
ENSMUSG00000022615	ENSMUSG00000112117.1	Rmst	ENSMUSG00000022615.7	Tymp	0.850053	-0.2354
ENSMUSG00000043621	ENSMUSG00000075025.10	Gm10804	ENSMUSG00000043621.13	Ubxn10	0.948104	-0.1454
ENSMUSG00000043621	ENSMUSG00000097451.11	Rian	ENSMUSG00000043621.13	Ubxn10	0.914273	-0.119
ENSMUSG00000012126	ENSMUSG00000038408.14	1700018A04Rik	ENSMUSG00000012126.16	Ubxn11	0.894293	-0.1038
ENSMUSG00000012126	ENSMUSG00000075025.10	Gm10804	ENSMUSG00000012126.16	Ubxn11	0.90248	-0.1065
ENSMUSG00000012126	ENSMUSG00000092131.1	BC050972	ENSMUSG00000012126.16	Ubxn11	0.872578	-0.1014
ENSMUSG00000040936	ENSMUSG00000075025.10	Gm10804	ENSMUSG00000040936.15	Ulk4	0.836227	-0.1068
ENSMUSG00000030963	ENSMUSG00000078706.4	Gm53	ENSMUSG00000030963.6	Umod	0.97042	-0.1979
ENSMUSG00000030963	ENSMUSG00000097451.11	Rian	ENSMUSG00000030963.6	Umod	0.893278	-0.1047
ENSMUSG00000030963	ENSMUSG00000109311.1	AI314278	ENSMUSG00000030963.6	Umod	0.92216	-0.1082
ENSMUSG00000030963	ENSMUSG00000109644.1	0610005C13Rik	ENSMUSG00000030963.6	Umod	0.896588	-0.1083
ENSMUSG00000030963	ENSMUSG00000112117.1	Rmst	ENSMUSG00000030963.6	Umod	0.989222	-0.2177
ENSMUSG00000018845	ENSMUSG00000086665.1	Gm13067	ENSMUSG00000018845.14	Unc45b	0.849144	-0.1105
ENSMUSG00000043592	ENSMUSG00000086370.9	Ftx	ENSMUSG00000043592.15	Unc5cl	0.832085	-0.1292
ENSMUSG00000043592	ENSMUSG00000097451.11	Rian	ENSMUSG00000043592.15	Unc5cl	0.925192	-0.1367
ENSMUSG00000028186	ENSMUSG00000112964.1	E430024I08Rik	ENSMUSG00000028186.14	Uox	0.896528	-0.1228
ENSMUSG00000030838	ENSMUSG00000097451.11	Rian	ENSMUSG00000030838.20	Ush1c	0.907222	-0.116
ENSMUSG00000046844	ENSMUSG00000097440.2	Gm6277	ENSMUSG00000046844.6	Vat1l	0.928864	-0.1358
ENSMUSG00000033933	ENSMUSG00000075514.4	Gm13375	ENSMUSG00000033933.13	Vhl	0.862427	-0.1048
ENSMUSG00000033933	ENSMUSG00000099349.7	1700047G03Rik	ENSMUSG00000033933.13	Vhl	0.894855	-0.1027
ENSMUSG00000026175	ENSMUSG00000075025.10	Gm10804	ENSMUSG00000026175.12	Vil1	0.96314	-0.1284
ENSMUSG00000026175	ENSMUSG00000097451.11	Rian	ENSMUSG00000026175.12	Vil1	0.914847	-0.1071
ENSMUSG00000050122	ENSMUSG00000075025.10	Gm10804	ENSMUSG00000050122.19	Vwa3b	0.936357	-0.1232
ENSMUSG00000028391	ENSMUSG00000038408.14	1700018A04Rik	ENSMUSG00000028391.16	Wdr31	0.867343	-0.1062
ENSMUSG00000028391	ENSMUSG00000075025.10	Gm10804	ENSMUSG00000028391.16	Wdr31	0.832971	-0.155
ENSMUSG00000028391	ENSMUSG00000086822.2	5330413P13Rik	ENSMUSG00000028391.16	Wdr31	0.845769	-0.1016
ENSMUSG00000028391	ENSMUSG00000097430.2	Gm10544	ENSMUSG00000028391.16	Wdr31	-0.826091	-0.2316
ENSMUSG00000029442	ENSMUSG00000075025.10	Gm10804	ENSMUSG00000029442.18	Wdr66	0.820961	-0.1152
ENSMUSG00000029442	ENSMUSG00000078706.4	Gm53	ENSMUSG00000029442.18	Wdr66	0.845226	-0.2289
ENSMUSG00000029442	ENSMUSG00000086822.2	5330413P13Rik	ENSMUSG00000029442.18	Wdr66	0.844864	-0.1096
ENSMUSG00000029442	ENSMUSG00000097451.11	Rian	ENSMUSG00000029442.18	Wdr66	0.985362	-0.1268
ENSMUSG00000029442	ENSMUSG00000099757.1	BE692007	ENSMUSG00000029442.18	Wdr66	0.949664	-0.1325
ENSMUSG00000029442	ENSMUSG00000109644.1	0610005C13Rik	ENSMUSG00000029442.18	Wdr66	0.86421	-0.1144
ENSMUSG00000035126	ENSMUSG00000075025.10	Gm10804	ENSMUSG00000035126.19	Wdr78	0.963613	-0.1184
ENSMUSG00000035126	ENSMUSG00000078706.4	Gm53	ENSMUSG00000035126.19	Wdr78	0.966248	-0.8026
ENSMUSG00000035126	ENSMUSG00000109644.1	0610005C13Rik	ENSMUSG00000035126.19	Wdr78	0.891498	-0.1125
ENSMUSG00000035126	ENSMUSG00000113204.1	Gm46430	ENSMUSG00000035126.19	Wdr78	0.832662	-0.1041
ENSMUSG00000029658	ENSMUSG00000097451.11	Rian	ENSMUSG00000029658.17	Wdr95	0.890284	-0.1207
ENSMUSG00000022996	ENSMUSG00000097440.2	Gm6277	ENSMUSG00000022996.15	Wnt10b	0.883879	-0.106
ENSMUSG00000022996	ENSMUSG00000106795.3	Gm43050	ENSMUSG00000022996.15	Wnt10b	0.829688	-0.1021
ENSMUSG00000063430	ENSMUSG00000034587.8	8430429K09Rik	ENSMUSG00000063430.9	Wscd2	-0.811381	-0.1232
ENSMUSG00000063430	ENSMUSG00000109284.1	B230311B06Rik	ENSMUSG00000063430.9	Wscd2	0.832061	-0.108
ENSMUSG00000035769	ENSMUSG00000075025.10	Gm10804	ENSMUSG00000035769.9	Xylb	0.969643	-0.1087
ENSMUSG00000035769	ENSMUSG00000097451.11	Rian	ENSMUSG00000035769.9	Xylb	0.891226	-0.1057
ENSMUSG00000035769	ENSMUSG00000109644.1	0610005C13Rik	ENSMUSG00000035769.9	Xylb	0.877025	-0.1152
ENSMUSG00000039470	ENSMUSG00000097430.2	Gm10544	ENSMUSG00000039470.15	Zdhhc2	0.849029	-0.1759
ENSMUSG00000039470	ENSMUSG00000099349.7	1700047G03Rik	ENSMUSG00000039470.15	Zdhhc2	0.816753	-0.1259
ENSMUSG00000039470	ENSMUSG00000100005.7	B130024G19Rik	ENSMUSG00000039470.15	Zdhhc2	-0.848524	-0.1624
ENSMUSG00000042213	ENSMUSG00000097451.11	Rian	ENSMUSG00000042213.17	Zfand4	0.905151	-0.1113
ENSMUSG00000025529	ENSMUSG00000075025.10	Gm10804	ENSMUSG00000025529.14	Zfp711	0.88855	-0.1214
ENSMUSG00000025529	ENSMUSG00000097451.11	Rian	ENSMUSG00000025529.14	Zfp711	0.910484	-0.1092
ENSMUSG00000070605	ENSMUSG00000078706.4	Gm53	ENSMUSG00000070605.4	Zfp992	0.845486	-0.1304
ENSMUSG00000070605	ENSMUSG00000097451.11	Rian	ENSMUSG00000070605.4	Zfp992	0.822114	-0.178
