# Supplementary material for: Co-expression analysis of lncRNA and mRNA identifies potential adipogenesis regulatory non-coding RNAs involved in the transgenerational effects of tributyltin
Source: PLoS One. 2023 Feb 3;18(2):e0281240. doi: 10.1371/journal.pone.0281240 (PMC10045570; doi:10.1371/journal.pone.0281240)
Supplement: S4 Table — (XLSX) [file pone.0281240.s004.xlsx]

## Sheet: Planilha1
S4 Table - Results of cis lncRNAs-mRNAs pair prediction analysis (performed in the FEELnc tool)
lncRNA_DE	mRNA _DE	lncRNA_mRNA interaction	Name_lncRNA	Name_mRNA	Classification	Pearson Correlation Coefficient
ENSMUSG00000106093.1	ENSMUSG00000010136.14	ENSMUSG00000106093.1_ENSMUSG00000010136.14	Gm42722	Pifo	CIS	<0.80
ENSMUSG00000097440.2	ENSMUSG00000040957.15	ENSMUSG00000097440.2_ENSMUSG00000040957.15	Gm6277	Cables1	CIS	<0.80
ENSMUSG00000107944.1	ENSMUSG00000030276.19	ENSMUSG00000107944.1_ENSMUSG00000030276.19	Gm44280	Ttll3	CIS	<0.80
ENSMUSG00000038408.14	ENSMUSG00000038415.10	ENSMUSG00000038408.14_ENSMUSG00000038415.10	1700018A04Rik	Foxq1	CIS	<0.80
ENSMUSG00000078706.4	ENSMUSG00000020875.9	ENSMUSG00000078706.4_ENSMUSG00000020875.9	Gm53	Hoxb9	CIS	<0.80
ENSMUSG00000097875.2	ENSMUSG00000022297.15	ENSMUSG00000097875.2_ENSMUSG00000022297.15	Gm26704	Fzd6	CIS/TRANS	0.872029
ENSMUSG00000099137.1	ENSMUSG00000032942.14	ENSMUSG00000099137.1_ENSMUSG00000032942.14	Gm10603	Ucp3	CIS	0.924528
ENSMUSG00000092090.2	ENSMUSG00000059201.12	ENSMUSG00000092090.2_ENSMUSG00000059201.12	Gm3294	Lep	CIS	<0.80
ENSMUSG00000099757.1	ENSMUSG00000056290.16	ENSMUSG00000099757.1_ENSMUSG00000056290.16	BE692007	Ms4a4b	CIS	<0.80
ENSMUSG00000107191.1	ENSMUSG00000094282.1	ENSMUSG00000107191.1_ENSMUSG00000094282.1	Gm43579	Cfap73	CIS	<0.80
ENSMUSG00000111340.1	ENSMUSG00000036814.13	ENSMUSG00000111340.1_ENSMUSG00000036814.13	Gm47171	Slc6a20a	CIS	<0.80
