# Supplementary material for: Co-expression analysis of lncRNA and mRNA identifies potential adipogenesis regulatory non-coding RNAs involved in the transgenerational effects of tributyltin
Source: PLoS One. 2023 Feb 3;18(2):e0281240. doi: 10.1371/journal.pone.0281240 (PMC10045570; doi:10.1371/journal.pone.0281240)
Supplement: S5 Table — (XLSX) [file pone.0281240.s005.xlsx]

## Sheet: Planilha1
S5 Table - KEGGs pathways of the top 5 differentially expressed lncRNAs based on their mRNA interaction.
KEGG Patwhays	Adjusted p-value	Intersections size	mRNAs
Alanine aspartate and glutamate metabolism	2.51501e-06	38	Rimklb	Agxt2
Amphetamine addiction	3.56442e-05	9	Calml4	Ddc	Gria1	Ppp1r1b
AMPK signaling pathway	0.000145119	10	Fbp1	Hnf4a	Ccnd1
Amyotrophic lateral sclerosis	0.000171208	16	Dnah2	Dnaic2	Gria1	Dnah11	Dnah12	Dnah9	Dnah7b	Map1lc3a
Arrhythmogenic right ventricular cardiomyopathy	0.000554702	5	Gja1	Itga11
Biosynthesis of amino acids	0.00107976	8	Aldob	Aldoc
Breast cancer	0.00183498	11	Brca1	Fzd6	Pgr	Ccnd1
Calcium signaling pathway	0.00222295	12	Cacna1h	Calml4	Fgfr4	Mcoln3	Fgfr2	Phkg1
cAMP signaling pathway	0.00430939	4	Calml4	Gria1	Pde4c	Ppp1r1b	Sox9
Carbon metabolism	0.00579829	5	Fbp1	Aldob	Aldoc
ECM-receptor interaction	0.00742272	8	Chad	Col6a2	Col1a1	Col6a3	Itga11
Focal adhesion	0.00781418	8	Chad	Col6a2	Cav3	Ccnd1	Col1a1	Col6a3	Flnc	Itga11
Fructose and mannose metabolism	0.00865184	6	Fbp1	Aldob	Aldoc
Glycolysis / Gluconeogenesis	0.00865184	5	Fbp1	Aldob	Aldoc
Human papillomavirus infection	0.00865184	5	Fzd6	Chad	Col6a2	Ccnd1	Col1a1	Col6a3	Itga11
Huntington disease	0.0139938	5	Dnah2	Dnaic2	Gria1	Dnah11	Dnah12	Dnah9	Dnah7b
Metabolic pathways	0.0139938	5	Acox2	Alox12	B4galnt3	B4galnt4	Chia1	Ckb	Cndp1	Ddc	Entpd8	Fbp1	Haao	Kl	Pde4c	Rdh16	Rimklb	Xylb	Acot1	Acsbg1	Aldob	Aldoc	Elovl7	Etnk2	Nt5e	Agxt2	Gstm5	Sult1e1	Tymp	Pnp2
Pathways of neurodegeneration - multiple diseases	0.0141866	8	Calml4	Cdk5r1	Dnah2	Dnaic2	Gria1	Dnah11	Dnah12	Dnah9	Fzd6	Dnah7b	Map1lc3a
Pentose phosphate pathway	0.0141866	10	Fbp1	Aldob	Aldoc
PI3K-Akt signaling pathway	0.0179496	4	Fgfr4	Brca1	Fgfr2	Myb	Chad	Col6a2	Ccnd1	Col1a1	Col6a3	Itga11
PPAR signaling pathway	0.0181252	6	Acox2	Acsbg1	Slc27a2	Plin5
Protein digestion and absorption	0.0294001	4	Slc7a15	Slc9a3	Col6a2	Col1a1	Col3a1	Col6a3	Col8a2
Proteoglycans in cancer	0.0296779	7	Ihh	Fzd6	Cav3	Ccnd1	Col1a1	Flnc
Purine metabolism	0.0326604	9	Pde4c	Nt5e	Pnp2
Pyrimidine metabolism	0.0387641	3	Entpd8	Nt5e	Tymp	Pnp2
Signaling pathways regulating pluripotency of stem cells	0.0396015	5	Fgfr4	Inhba	Fgfr2	Fzd6
Wnt signaling pathway	0.0496176	5	Notum	Fzd6	Ccn4	Ccnd1	Serpinf1
